# Supplementary material for: Unveiling multifunctional synthetic boundaries for enhanced mechanical and electrochemical performance in densified thick composite electrodes
Source: Nat Commun. 2025 Oct 29;16:9489. doi: 10.1038/s41467-025-65257-2 (PMC12568943; doi:10.1038/s41467-025-65257-2)
Supplement: Supplementary file 3 — Source data [file 41467_2025_65257_MOESM3_ESM.xlsx]

## Sheet: Figure 2
Figure												Figure
2												2
b												c
	Strain	Stress	Strain	Stress	Strain	Stress	Strain	Stress	Strain	Stress			UTS	Toughness	UTS	Toughness	UTS	Toughness	UTS	Toughness	UTS	Toughness
	%	MPa	%	MPa	%	MPa	%	MPa	%	MPa			MPa	J*m^(-3)	MPa	J*m^(-3)	MPa	J*m^(-3)	MPa	J*m^(-3)	MPa	J*m^(-3)
	w./o. Acetone; w./o. IL; w./ DMF		w./ Acetone; w./o. IL; w./o. DMF		w./ Acetone; w./o. IL; w./ DMF		w./ Acetone; w./ IL; w./o. DMF		w./ Acetone; w./ IL; w./ DMF				IL-DMF-acetone		IL-acetone		DMF-acetone		Acetone		DMF
	-0.00694	0.00876	0.00432	0.0308	0.0056	0.0382	0.00666	-0.00462	0.00223	-0.00084963			4.494	22850	2.8385	16990	5.146	14060	3.8302	11490	1.2614	1770
	-0.00582	0.02531	0.00487	0.03933	0.00597	0.04594	0.0092	-0.0071	0.00575	-0.00357
	-0.00381	0.05399	0.00676	0.05172	0.00575	0.05894	0.01085	-0.00586	0.00786	-0.00287		Figure						Figure
	-0.00165	0.08965	0.00701	0.06834	0.00583	0.07835	0.01202	-0.00154	0.00902	0.0053		2						2
	0.00122	0.13029	0.00608	0.09007	0.00656	0.09887	0.01272	0.00659	0.01077	0.01444		f						g
	0.00511	0.17569	0.00836	0.11121	0.00803	0.11991	0.01404	0.0194	0.01322	0.03126			Length	Y Strain	Length	X Strain			Strain	Stress	Strain	Stress
	0.00892	0.22318	0.00956	0.13562	0.00842	0.14542	0.01566	0.03086	0.01464	0.04827			mm	%	mm	%			%	MPa	%	MPa
	0.01312	0.27373	0.01027	0.161	0.00875	0.17395	0.01729	0.04716	0.01628	0.06967			-0.6	-9.95391	-0.6	2.63349			Region 1		Region 2
	0.01872	0.32772	0.01154	0.19319	0.00956	0.20302	0.01858	0.05954	0.01807	0.08543			-0.58775	-9.01372	-0.59214	7.13838			0.03687	0.08311	0	0.13489
	0.0238	0.3839	0.01283	0.22104	0.01133	0.23293	0.02024	0.07664	0.02001	0.10916			-0.58736	-8.80585	-0.59142	7.57929			0.03767	0.08566	0.01446	0.14395
	0.02976	0.44134	0.01444	0.25252	0.01249	0.26567	0.02293	0.09802	0.02226	0.13821			-0.58706	-8.78418	-0.58654	7.2238			0.03847	0.0882	0.02891	0.15299
	0.03573	0.49895	0.01551	0.28448	0.01356	0.29927	0.02562	0.12106	0.02539	0.1696			-0.58157	-5.03008	-0.58008	6.83609			0.03927	0.09076	0.04337	0.16202
	0.0427	0.5581	0.01652	0.31978	0.01503	0.33473	0.02787	0.14593	0.02873	0.20262			-0.5738	0.47703	-0.57925	5.5776			0.04008	0.09331	0.05782	0.17105
	0.04947	0.61706	0.01879	0.35588	0.01625	0.37147	0.0309	0.17333	0.03156	0.23937			-0.57349	0.57763	-0.56888	-11.0008			0.04088	0.09587	0.07228	0.18006
	0.05762	0.67698	0.02119	0.39067	0.0171	0.40996	0.03351	0.20219	0.03473	0.27808			-0.56413	5.37939	-0.56849	-11.3172			0.04168	0.09843	0.08673	0.18906
	0.06562	0.736	0.0224	0.42786	0.01836	0.44912	0.0366	0.2323	0.03812	0.319			-0.5641	5.38589	-0.55899	-9.07319			0.04248	0.10099	0.10119	0.19805
	0.07419	0.79389	0.02406	0.46783	0.01982	0.4889	0.04074	0.26195	0.04271	0.3583			-0.55415	3.48782	-0.55855	-8.50797			0.04329	0.10356	0.11564	0.20703
	0.08323	0.85298	0.02592	0.50731	0.02109	0.53046	0.04407	0.29381	0.04629	0.40218			-0.55301	3.9389	-0.55049	-0.27706			0.04409	0.10613	0.1301	0.216
	0.09247	0.91013	0.02915	0.54657	0.02268	0.57264	0.04744	0.32688	0.04968	0.44644			-0.54161	5.33841	-0.54741	2.92118			0.04489	0.1087	0.14455	0.22495
	0.10193	0.96811	0.0318	0.58549	0.02434	0.61545	0.05148	0.36011	0.05409	0.49174			-0.54072	5.73956	-0.54723	3.03919			0.0457	0.11128	0.15901	0.2339
	0.11271	1.0241	0.03158	0.62834	0.02619	0.65917	0.05577	0.39356	0.05901	0.53661			-0.52927	7.2369	-0.54495	3.32954			0.0465	0.11386	0.17346	0.24284
	0.12383	1.0771	0.03318	0.67211	0.02779	0.70294	0.05973	0.4288	0.06283	0.58134			-0.5278	7.64401	-0.53527	4.89493			0.0473	0.11644	0.18792	0.25176
	0.13564	1.1318	0.04025	0.71149	0.02895	0.74845	0.06358	0.46534	0.06701	0.63109			-0.51745	8.60476	-0.53443	4.63951			0.0481	0.11903	0.20237	0.26068
	0.14863	1.1835	0.0409	0.75202	0.03067	0.79327	0.06916	0.50132	0.07222	0.68051			-0.51625	8.3811	-0.52336	1.78778			0.04891	0.12162	0.21683	0.26958
	0.16581	1.2312	0.0385	0.79799	0.03206	0.83861	0.07311	0.53685	0.07706	0.72929			-0.50445	6.85784	-0.52273	1.62671			0.04971	0.12421	0.23129	0.27847
	0.20156	1.2614	0.04147	0.84391	0.03318	0.88738	0.07697	0.57477	0.08219	0.77876			-0.50373	6.78402	-0.5227	1.62953			0.05051	0.1268	0.24574	0.28736
			0.04775	0.88553	0.03545	0.93412	0.08215	0.61128	0.08764	0.82759			-0.50366	6.77965	-0.5224	1.78234			0.05131	0.1294	0.2602	0.29623
			0.05042	0.92778	0.03814	0.98033	0.0876	0.64826	0.09233	0.87494			-0.50069	5.03808	-0.51142	7.3074			0.05212	0.132	0.27465	0.30509
			0.05066	0.97448	0.04001	1.0281	0.09261	0.68483	0.09762	0.9284			-0.49179	-0.04642	-0.50967	7.25777			0.05292	0.1346	0.28911	0.31394
			0.05303	1.0187	0.04105	1.0773	0.09778	0.72174	0.10381	0.97819			-0.49157	-0.15043	-0.4985	3.00307			0.05372	0.13721	0.30356	0.32278
			0.05659	1.065	0.043	1.1246	0.10274	0.75803	0.10915	1.0278			-0.48767	-1.26627	-0.49678	3.14037			0.05452	0.13982	0.31802	0.33161
			0.06127	1.1079	0.04512	1.1727	0.10819	0.79648	0.11438	1.0779			-0.47901	-3.42757	-0.48647	0.78695			0.05533	0.14243	0.33247	0.34043
			0.0645	1.1527	0.04747	1.2216	0.11387	0.834	0.12041	1.1284			-0.47843	-3.66315	-0.48523	0.27846			0.05613	0.14505	0.34693	0.34924
			0.06573	1.1993	0.0494	1.2705	0.11868	0.87145	0.12528	1.1801			-0.46804	-2.81915	-0.47474	-0.80762			0.05693	0.14767	0.36138	0.35803
			0.06758	1.2452	0.05173	1.3193	0.1242	0.90897	0.13129	1.2274			-0.46801	-2.8163	-0.47324	-1.72467			0.05774	0.15029	0.37584	0.36682
			0.07257	1.2901	0.05392	1.3686	0.13119	0.94515	0.13751	1.2806			-0.4568	-2.49784	-0.46312	-1.53274			0.05854	0.15292	0.39029	0.37559
			0.07578	1.335	0.05589	1.4179	0.13616	0.9837	0.14326	1.3308			-0.45622	-2.28146	-0.46165	-0.93351			0.05934	0.15555	0.40475	0.38436
			0.07998	1.3799	0.05743	1.467	0.14204	1.0207	0.1494	1.3816			-0.4451	-0.09159	-0.45121	0.71027			0.06014	0.15818	0.4192	0.39311
			0.08356	1.4223	0.06047	1.5172	0.14855	1.0579	0.15529	1.432			-0.44452	0.00663	-0.44997	0.80362			0.06095	0.16081	0.43366	0.40186
			0.0837	1.4693	0.06339	1.5675	0.1546	1.0953	0.1616	1.4828			-0.43356	3.49234	-0.4395	0.05751			0.06175	0.16345	0.44811	0.41059
			0.08844	1.5172	0.0654	1.6167	0.16147	1.1301	0.16774	1.5331			-0.4327	3.6945	-0.4377	0.10916			0.06255	0.16609	0.46257	0.41931
			0.09457	1.5601	0.06752	1.6666	0.16754	1.1673	0.17358	1.5837			-0.42154	7.49561	-0.42832	0.32527			0.06335	0.16874	0.47703	0.42802
			0.09687	1.605	0.06974	1.7176	0.17429	1.2014	0.18071	1.632			-0.42027	7.87773	-0.42577	1.07302			0.06416	0.17138	0.49148	0.43672
			0.09936	1.6511	0.07189	1.7674	0.18034	1.2386	0.186	1.6821			-0.40962	5.89367	-0.41646	1.3162			0.06496	0.17403	0.50594	0.44541
			0.10438	1.6963	0.07529	1.8173	0.18708	1.2756	0.19273	1.7321			-0.40795	5.89573	-0.41287	0.32936			0.06576	0.17669	0.52039	0.45409
			0.10811	1.7406	0.07762	1.8662	0.19394	1.3107	0.19904	1.7808			-0.39753	0.28225	-0.40461	-2.56567			0.06656	0.17934	0.53485	0.46276
			0.1109	1.7861	0.07936	1.9169	0.19981	1.3463	0.20499	1.8317			-0.39624	0.04254	-0.40184	-3.08315			0.06737	0.182	0.5493	0.47142
			0.1167	1.828	0.08224	1.9676	0.20738	1.3805	0.21215	1.88			-0.38627	-1.05181	-0.39296	-3.7514			0.06817	0.18467	0.56376	0.48006
			0.12019	1.8732	0.08458	2.0188	0.2145	1.4156	0.21872	1.9285			-0.38502	-1.44971	-0.3914	-3.76634			0.06897	0.18733	0.57821	0.4887
			0.12317	1.9189	0.0872	2.0679	0.22186	1.4484	0.22523	1.9766			-0.37441	0.18216	-0.381	1.39869			0.06977	0.19	0.59267	0.49732
			0.12747	1.9628	0.08992	2.1185	0.22771	1.4838	0.23175	2.0256			-0.37345	-0.06474	-0.37934	1.5263			0.07058	0.19267	0.60712	0.50594
			0.13164	2.0067	0.09264	2.1692	0.23468	1.5182	0.23875	2.0732			-0.36317	0.85762	-0.36958	-2.35162			0.07138	0.19535	0.62158	0.51454
			0.13596	2.0507	0.09525	2.219	0.24197	1.5509	0.24533	2.121			-0.36141	0.63862	-0.36724	-2.09634			0.07218	0.19803	0.63603	0.52314
			0.13946	2.0947	0.09729	2.2689	0.24876	1.5855	0.2513	2.1679			-0.35116	-0.42047	-0.35849	-1.26982			0.07299	0.20071	0.65049	0.53172
			0.14462	2.1379	0.10034	2.3173	0.25552	1.6205	0.25916	2.2179			-0.34938	-0.6227	-0.35529	-1.32372			0.07379	0.20339	0.66494	0.54029
			0.14838	2.1819	0.104	2.3679	0.26231	1.6537	0.26563	2.2667			-0.33963	0.75883	-0.34662	0.87065			0.07459	0.20608	0.6794	0.54885
			0.15068	2.2261	0.10655	2.4179	0.27085	1.6875	0.27318	2.313			-0.33803	0.69509	-0.34388	1.14402			0.07539	0.20877	0.69386	0.5574
			0.15857	2.2664	0.1086	2.4683	0.27731	1.7208	0.27968	2.361			-0.32684	4.00957	-0.33441	5.02629			0.0762	0.21146	0.70831	0.56594
			0.16242	2.3093	0.11133	2.518	0.28455	1.7531	0.28715	2.4067			-0.32658	4.0524	-0.3313	5.60383			0.077	0.21416	0.72277	0.57447
			0.16468	2.3552	0.11571	2.5679	0.29153	1.7882	0.2945	2.4513			-0.31493	1.95647	-0.32166	1.63327			0.0778	0.21686	0.73722	0.58299
			0.17048	2.3991	0.11823	2.6169	0.3	1.8193	0.30169	2.4998			-0.31406	2.22012	-0.31904	0.52809			0.0786	0.21956	0.75168	0.5915
			0.17562	2.4403	0.12069	2.6664	0.30624	1.8519	0.30867	2.5468			-0.30389	-1.55986	-0.31026	-2.23036			0.07941	0.22227	0.76613	0.59999
			0.17861	2.4821	0.12307	2.7171	0.3129	1.8851	0.31542	2.5903			-0.30259	-1.43611	-0.30745	-2.11962			0.08021	0.22498	0.78059	0.60848
			0.18232	2.5278	0.12689	2.7651	0.3205	1.9169	0.32332	2.6372			-0.29309	-2.17322	-0.29863	-0.66484			0.08101	0.22769	0.79504	0.61696
			0.18892	2.5691	0.12992	2.813	0.32858	1.9488	0.33032	2.6822			-0.29058	-1.52431	-0.29538	-1.11631			0.08181	0.2304	0.8095	0.62542
			0.19262	2.6097	0.13247	2.8642	0.3355	1.9795	0.33826	2.7248			-0.28216	1.05455	-0.28733	-3.07182			0.08262	0.23312	0.82395	0.63387
			0.19649	2.6528	0.13564	2.9134	0.34302	2.0121	0.34548	2.7706			-0.2792	1.72863	-0.28368	-1.89223			0.08342	0.23584	0.83841	0.64232
			0.20189	2.694	0.1387	2.9613	0.35079	2.0442	0.35351	2.814			-0.26953	1.49941	-0.27607	0.10206			0.08422	0.23857	0.85286	0.65075
			0.20754	2.7331	0.14219	3.0105	0.35832	2.0743	0.36058	2.8592			-0.26623	1.08573	-0.27162	0.19409			0.08503	0.2413	0.86732	0.65917
			0.2119	2.7756	0.14514	3.059	0.36572	2.1062	0.36876	2.9007			-0.25881	6.87921	-0.26414	-1.51464			0.08583	0.24403	0.88177	0.66758
			0.21559	2.8179	0.14877	3.1089	0.37289	2.1369	0.37548	2.947			-0.25516	6.8227	-0.26048	0.54063			0.08663	0.24676	0.89623	0.67598
			0.22251	2.8575	0.15237	3.1595	0.3813	2.1674	0.38399	2.9888			-0.24413	9.26358	-0.2536	9.36826			0.08743	0.2495	0.91068	0.68437
			0.2287	2.897	0.15574	3.2099	0.38873	2.1969	0.39179	3.0305			-0.24048	8.65018	-0.24612	14.2804			0.08824	0.25224	0.92514	0.69275
			0.23215	2.9388	0.15924	3.2619	0.3968	2.2283	0.40038	3.0719			-0.2312	0.19327	-0.23813	5.10174			0.08904	0.25498	0.9396	0.70112
			0.23762	2.9787	0.16327	3.3106	0.40509	2.2579	0.40721	3.1154			-0.22919	-0.19099	-0.23434	-3.12668			0.08984	0.25773	0.95405	0.70948
			0.24456	3.0181	0.16717	3.3568	0.41333	2.2874	0.41587	3.1573			-0.22126	-3.71053	-0.22726	-8.04691			0.09064	0.26047	0.96851	0.71782
			0.25008	3.0581	0.17124	3.4062	0.42103	2.3148	0.42349	3.1987			-0.21871	-2.9343	-0.2245	-7.52571			0.09145	0.26323	0.98296	0.72616
			0.25487	3.1012	0.17464	3.4527	0.43019	2.3448	0.43208	3.2383			-0.20998	-2.29321	-0.21616	-4.25598			0.09225	0.26598	0.99742	0.73449
			0.26198	3.1432	0.17851	3.4995	0.4395	2.3716	0.43902	3.2801			-0.20706	-2.12769	-0.21281	-1.76272			0.09305	0.26874	1.01187	0.7428
			0.26898	3.1825	0.18252	3.548	0.44758	2.4006	0.44801	3.3206			-0.1974	-2.08982	-0.20551	1.45321			0.09385	0.2715	1.02633	0.7511
			0.27531	3.2206	0.18653	3.5968	0.45668	2.4271	0.4554	3.3592			-0.19423	-2.39904	-0.20052	0.93969			0.09466	0.27427	1.04078	0.7594
			0.28156	3.2578	0.19072	3.6436	0.46625	2.4546	0.46433	3.3985			-0.18731	-2.16679	-0.19246	-0.42224			0.09546	0.27703	1.05524	0.76768
			0.28833	3.2961	0.19511	3.6928	0.47738	2.4802	0.47215	3.4399			-0.18358	-4.12856	-0.18869	-3.53097			0.09626	0.2798	1.06969	0.77595
			0.29717	3.3304	0.19989	3.7414	0.48707	2.5051	0.48168	3.4787			-0.17523	-4.61839	-0.18244	-0.63796			0.09706	0.28258	1.08415	0.78421
			0.30229	3.3658	0.20357	3.7895	0.4969	2.5298	0.4893	3.5166			-0.172	-6.03628	-0.17736	9.88809			0.09787	0.28535	1.0986	0.79246
			0.30956	3.4006	0.20763	3.8374	0.50793	2.5541	0.49769	3.5535			-0.15999	-6.727	-0.16951	12.6558			0.09867	0.28813	1.11306	0.8007
			0.3175	3.4365	0.21349	3.8859	0.51922	2.5762	0.50564	3.5949			-0.1572	-6.30744	-0.16271	11.7106			0.09947	0.29092	1.12751	0.80893
			0.32592	3.4704	0.2181	3.9377	0.53046	2.598	0.51512	3.6315			-0.148	-6.45123	-0.1553	7.18283			0.10028	0.2937	1.14197	0.81715
			0.33347	3.5056	0.2226	3.9878	0.54257	2.6183	0.52422	3.6694			-0.14553	-6.30734	-0.1509	-3.23589			0.10108	0.29649	1.15643	0.82536
			0.34176	3.5388	0.22853	4.0355	0.55433	2.639	0.53208	3.7064			-0.13991	-10.3439	-0.14291	-14.5823			0.10188	0.29929	1.17088	0.83355
			0.34959	3.5739	0.23329	4.0797	0.56545	2.6573	0.5408	3.7446			-0.13699	-7.91386	-0.14075	-16.4406			0.10268	0.30208	1.18534	0.84174
			0.35902	3.6055	0.23712	4.1221	0.57831	2.6759	0.54964	3.7803			-0.12998	-7.4775	-0.13449	-15.3084			0.10349	0.30488	1.19979	0.84992
			0.36701	3.638	0.24265	4.1653	0.59159	2.6922	0.55934	3.816			-0.12437	-5.57744	-0.13078	-9.59919			0.10429	0.30768	1.21425	0.85808
			0.37714	3.6688	0.24772	4.2065	0.60444	2.7088	0.56703	3.853			-0.11858	-1.81598	-0.12473	-4.32623			0.10509	0.31049	1.2287	0.86623
			0.38739	3.6989	0.25249	4.2499	0.61612	2.7244	0.57641	3.8895			-0.11306	-3.42728	-0.11907	-2.06017			0.10589	0.31329	1.24316	0.87438
			0.39648	3.7292	0.25775	4.2928	0.62944	2.7415	0.58582	3.9239			-0.10626	-2.89505	-0.11354	4.02984			0.1067	0.3161	1.25761	0.88251
			0.40799	3.756	0.2629	4.3382	0.64284	2.753	0.59512	3.958			-0.10059	-3.55571	-0.10614	7.84704			0.1075	0.31892	1.27207	0.89063
			0.41991	3.7817	0.26861	4.3813	0.65627	2.7676	0.60413	3.9928			-0.09312	-3.18711	-0.10052	6.03442			0.1083	0.32174	1.28652	0.89874
			0.43185	3.8093	0.27481	4.4239	0.66924	2.7798	0.61335	4.0276			-0.08839	-4.08802	-0.09402	4.99639			0.1091	0.32456	1.30098	0.90684
			0.44743	3.8302	0.27963	4.467	0.68317	2.7904	0.62287	4.0599			-0.08048	-3.06296	-0.08768	4.21418			0.10991	0.32738	1.31543	0.91493
					0.28613	4.5095	0.69712	2.8012	0.63106	4.0926			-0.07643	-2.65659	-0.08171	1.50717			0.11071	0.3302	1.32989	0.92301
					0.29206	4.5508	0.71034	2.8104	0.64156	4.1257			-0.06887	-2.52393	-0.07582	0.43555			0.11151	0.33303	1.34434	0.93108
					0.29747	4.5931	0.724	2.8197	0.65135	4.1575			-0.06414	-1.80936	-0.0699	1.2861			0.11232	0.33587	1.3588	0.93914
					0.30365	4.6368	0.73929	2.8276	0.66035	4.1905			-0.05671	-1.66097	-0.06405	1.05575			0.11312	0.3387	1.37325	0.94718
					0.30986	4.6824	0.75455	2.8357	0.67109	4.2221			-0.05244	-1.73422	-0.05775	-0.29003			0.11392	0.34154	1.38771	0.95522
					0.31753	4.7306	0.76895	2.8408	0.68056	4.2528			-0.04515	-1.36165	-0.05208	0.30663			0.11472	0.34438	1.40217	0.96324
					0.32368	4.7757	0.785	2.8455	0.69129	4.2813			-0.04051	-0.99459	-0.04619	0.75137			0.11553	0.34723	1.41662	0.97126
					0.33066	4.8154	0.80306	2.8472	0.7015	4.3118			-0.03367	-1.7094	-0.0401	0.71224			0.11633	0.35007	1.43108	0.97926
					0.33819	4.8546	0.82206	2.8463	0.71158	4.3413			-0.02815	-1.81007	-0.03395	0.56337			0.11713	0.35293	1.44553	0.98726
					0.34499	4.8896	0.84739	2.8385	0.72338	4.3687			-0.02159	-3.16936	-0.02848	-0.92263			0.11793	0.35578	1.45999	0.99524
					0.35215	4.9231			0.73461	4.3949			-0.01654	-2.61846	-0.02231	-5.17595			0.11874	0.35864	1.47444	1.00321
					0.35912	4.9553			0.7454	4.4222			-0.01136	0.327	-0.0171	-7.61278			0.11954	0.3615	1.4889	1.01117
					0.36679	4.9854			0.75753	4.4469			-0.00608	0.24749	-0.01181	-3.68908			0.12034	0.36436	1.50335	1.01912
					0.37378	5.0188			0.77068	4.467			0.00219	3.80614	-0.00732	0.1511			0.12114	0.36723	1.51781	1.02706
					0.3823	5.0526			0.78587	4.4853			0.00719	0.99332	0.000963	4.39509			0.12195	0.3701	1.53226	1.03499
					0.39101	5.0839			0.80918	4.494			0.01371	2.43249	0.00629	1.49896			0.12275	0.37297	1.54672	1.04291
					0.40051	5.1165							0.01737	5.06355	0.01267	-8.23345			0.12355	0.37584	1.56117	1.05082
					0.4125	5.146							0.0241	3.23204	0.01705	-10.9048			0.12435	0.37872	1.57563	1.05871
													0.02859	4.6182	0.02308	-7.33288			0.12516	0.38161	1.59008	1.0666
													0.03493	0.05337	0.02755	-0.78794			0.12596	0.38449	1.60454	1.07447
													0.04234	1.13362	0.03546	9.47004			0.12676	0.38738	1.619	1.08234
													0.0481	0.75255	0.0404	10.5291			0.12757	0.39027	1.63345	1.09019
													0.0544	0.50311	0.04899	5.48197			0.12837	0.39316	1.64791	1.09803
													0.06014	2.14678	0.05282	2.73766			0.12917	0.39606	1.66236	1.10587
													0.06614	1.12079	0.06052	1.09729			0.12997	0.39896	1.67682	1.11369
													0.07229	0.88384	0.06504	1.81235			0.13078	0.40186	1.69127	1.1215
													0.07786	1.53945	0.07266	2.39811			0.13158	0.40477	1.70573	1.1293
													0.0835	1.51869	0.07682	3.2034			0.13238	0.40768	1.72018	1.13709
													0.09001	4.18815	0.08575	-0.64597			0.13318	0.41059	1.73464	1.14487
													0.09376	3.68676	0.08866	-4.13328			0.13399	0.41351	1.74909	1.15264
													0.10252	5.33639	0.09703	-7.17481			0.13479	0.41643	1.76355	1.16039
													0.10573	4.01403	0.09829	-6.83738			0.13559	0.41935	1.778	1.16814
													0.11375	3.86739	0.10796	-1.28609			0.13639	0.42227	1.79246	1.17588
													0.11754	3.57036	0.11017	0.67437			0.1372	0.4252	1.80691	1.1836
													0.12563	1.99383	0.11981	2.10661			0.138	0.42813	1.82137	1.19132
													0.12971	1.96544	0.12244	0.9233			0.1388	0.43107	1.83583	1.19902
													0.1372	-0.83571	0.13132	-1.42507			0.13961	0.43401	1.85028	1.20671
													0.14164	0.60112	0.13468	-2.43636			0.14041	0.43695	1.86474	1.21439
													0.14834	-0.05462	0.14261	-2.83652			0.14121	0.43989	1.87919	1.22207
													0.15326	0.64475	0.14584	-1.80543			0.14201	0.44284	1.89365	1.22973
													0.16014	4.89179	0.15466	-0.55465			0.14282	0.44579	1.9081	1.23738
													0.16436	7.75795	0.15718	-0.05742			0.14362	0.44874	1.92256	1.24502
													0.17344	13.3971	0.16663	8.96567			0.14442	0.4517	1.93701	1.25265
													0.17779	16.0751	0.16766	9.83927			0.14522	0.45465	1.95147	1.26026
													0.18628	13.53	0.16789	9.97276			0.14603	0.45762	1.96592	1.26787
													0.19122	15.2404	0.18085	8.15901			0.14683	0.46058	1.98038	1.27547
													0.19645	14.8431	0.18193	7.32148			0.14763	0.46355	1.99483	1.28305
													0.20191	14.5625	0.18628	3.26313			0.14843	0.46652	2.00929	1.29063
													0.20782	12.547	0.19279	-3.38341			0.14924	0.4695	2.02374	1.29819
													0.21358	9.58009	0.19453	-4.39266			0.15004	0.47247	2.0382	1.30575
													0.22017	7.02207	0.20414	-5.21652			0.15084	0.47545	2.05265	1.31329
													0.22521	2.0649	0.20491	-4.93063			0.15164	0.47844	2.06711	1.32082
													0.23329	2.70304	0.21493	1.83713			0.15245	0.48142	2.08157	1.32834
													0.23687	0.23648	0.21779	4.47134			0.15325	0.48441	2.09602	1.33585
													0.24594	1.51948	0.22764	6.97919			0.15405	0.48741	2.11048	1.34335
													0.24888	1.3604	0.22971	6.86438			0.15486	0.4904	2.12493	1.35084
													0.25783	1.36747	0.24098	2.09612			0.15566	0.4934	2.13939	1.35832
													0.26142	2.1078	0.24169	1.46842			0.15646	0.4964	2.15384	1.36579
													0.26957	2.19269	0.25252	0.21802			0.15726	0.49941	2.1683	1.37325
													0.27326	1.95089	0.25365	1.29235			0.15807	0.50242	2.18275	1.38069
													0.28071	0.85015	0.26414	2.23056			0.15887	0.50543	2.19721	1.38813
													0.28353	-0.17744	0.26516	1.73805			0.15967	0.50844	2.21166	1.39556
													0.29242	-0.38641	0.27611	-6.16003			0.16047	0.51146	2.22612	1.40297
													0.29383	-0.06317	0.27704	-7.61027			0.16128	0.51448	2.24057	1.41037
													0.30348	-4.00888	0.2867	-11.6385			0.16208	0.51751	2.25503	1.41777
													0.30469	-3.49455	0.28749	-11.9232			0.16288	0.52053	2.26948	1.42515
													0.31512	-6.46875	0.29713	-7.89114			0.16368	0.52356	2.28394	1.43252
													0.31881	-5.25563	0.29749	-6.70526			0.16449	0.5266	2.2984	1.43988
													0.32883	-4.95163	0.30839	20.8761			0.16529	0.52963	2.31285	1.44723
													0.33156	-4.98773	0.31132	21.3967			0.16609	0.53267	2.32731	1.45457
													0.33857	-6.10855	0.32427	7.57667			0.1669	0.53571	2.34176	1.4619
													0.34025	-6.96612	0.32615	-0.17105			0.1677	0.53876	2.35622	1.46922
													0.35087	-3.04205	0.33474	-15.4213			0.1685	0.54181	2.37067	1.47652
													0.35167	-3.08158	0.33496	-15.1143			0.1693	0.54486	2.38513	1.48382
													0.36157	3.49508	0.33775	-12.1678			0.17011	0.54791	2.39958	1.49111
													0.36381	4.1464	0.34575	-3.43211			0.17091	0.55097	2.41404	1.49838
													0.3734	6.79518	0.34659	-2.84			0.17171	0.55403	2.42849	1.50565
													0.37659	8.04677	0.35682	-2.22608			0.17251	0.5571	2.44295	1.5129
													0.38603	9.28809	0.35712	-2.19786			0.17332	0.56016	2.4574	1.52014
													0.38903	10.3973	0.36129	-1.90488			0.17412	0.56323	2.47186	1.52738
													0.39691	8.70545	0.36897	-1.14701			0.17492	0.56631	2.48631	1.5346
													0.40137	9.93754	0.36947	-1.40287			0.17572	0.56938	2.50077	1.54181
													0.4099	8.80516	0.38002	1.03269			0.17653	0.57246	2.51522	1.54901
													0.41618	7.18996	0.38031	1.04107			0.17733	0.57555	2.52968	1.5562
													0.42402	6.07034	0.38703	1.25371			0.17813	0.57863	2.54414	1.56338
													0.42713	4.72181	0.39278	1.29642			0.17893	0.58172	2.55859	1.57054
													0.43553	1.52639	0.39299	1.38848			0.17974	0.58481	2.57305	1.5777
													0.43858	0.93435	0.39573	4.9574			0.18054	0.58791	2.5875	1.58485
													0.44663	0.81807	0.40506	17.0428			0.18134	0.591	2.60196	1.59198
													0.44986	-0.13465	0.40617	18.1628			0.18215	0.59411	2.61641	1.59911
													0.45865	-0.44496	0.41972	9.31823			0.18295	0.59721	2.63087	1.60622
													0.46096	-1.05754	0.42015	8.75107			0.18375	0.60032	2.64532	1.61333
													0.47057	-3.9679	0.42311	4.89912			0.18455	0.60343	2.65978	1.62042
													0.47303	-3.21947	0.43081	-5.39207			0.18536	0.60654	2.67423	1.6275
													0.47985	-3.89664	0.43159	-5.38594			0.18616	0.60966	2.68869	1.63457
													0.48417	-0.92993	0.43983	-2.41723			0.18696	0.61278	2.70314	1.64163
													0.49185	-2.57531	0.44225	-1.42463			0.18776	0.6159	2.7176	1.64868
													0.49459	-2.45074	0.44255	-1.46268			0.18857	0.61902	2.73205	1.65572
													0.505	-1.95212	0.45065	-2.70219			0.18937	0.62215	2.74651	1.66275
													0.5084	-2.33087	0.45419	-3.26557			0.19017	0.62528	2.76097	1.66977
													0.51751	-1.21805	0.45431	-3.21395			0.19097	0.62842	2.77542	1.67678
													0.52093	-2.59289	0.46537	-1.47205			0.19178	0.63156	2.78988	1.68377
													0.52815	-1.33259	0.46548	-1.52776			0.19258	0.6347	2.80433	1.69076
													0.53054	-1.90711	0.46647	-1.9044			0.19338	0.63784	2.81879	1.69773
													0.54079	-0.27755	0.47651	-5.25789			0.19418	0.64099	2.83324	1.7047
													0.54339	0.15072	0.47777	-6.39423			0.19499	0.64414	2.8477	1.71165
													0.55286	-0.11135	0.4876	-8.46589			0.19579	0.64729	2.86215	1.71859
													0.55528	0.09687	0.48779	-8.3596			0.19659	0.65045	2.87661	1.72553
													0.56417	-0.42358	0.49883	9.63118			0.1974	0.65361	2.89106	1.73245
													0.56657	0.25024	0.49913	9.98122			0.1982	0.65677	2.90552	1.73936
													0.57536	-0.38983	0.51276	7.41294			0.199	0.65994	2.91997	1.74626
													0.57809	-0.03838	0.51357	6.67879			0.1998	0.66311	2.93443	1.75315
													0.58778	-3.11322	0.52386	-10.3011			0.20061	0.66628	2.94888	1.76003
													0.59034	-4.62467	0.5242	-10.7339			0.20141	0.66946	2.96334	1.76689
													0.59877	-8.49303	0.52833	-6.25197			0.20221	0.67263	2.97779	1.77375
													0.60112	-8.66143	0.53448	0.12883			0.20301	0.67581	2.99225	1.7806
													0.61057	-6.84338	0.53511	0.6749			0.20382	0.679	3.00671	1.78743
													0.61376	-6.29468	0.54711	3.0845			0.20462	0.68219	3.02116	1.79426
													0.62363	-5.88207	0.54812	2.25664			0.20542	0.68538	3.03562	1.80107
													0.62539	-7.17367	0.55859	-2.65346			0.20622	0.68857	3.05007	1.80788
													0.63216	-8.6226	0.55947	-2.77666			0.20703	0.69177	3.06453	1.81467
													0.63626	-9.43161	0.57016	-0.58029			0.20783	0.69497	3.07898	1.82145
													0.63733	-8.76769	0.57086	-0.25777			0.20863	0.69817	3.09344	1.82822
													0.64772	-7.60119	0.58194	1.85878			0.20944	0.70138	3.10789	1.83498
													0.64906	-6.01078	0.58303	1.66913			0.21024	0.70458	3.12235	1.84173
													0.6591	-4.57435	0.59411	-8.77281			0.21104	0.7078	3.1368	1.84847
													0.66135	-0.46745	0.59478	-9.02779			0.21184	0.71101	3.15126	1.8552
													0.67207	1.74666	0.59857	-3.62068			0.21265	0.71423	3.16571	1.86192
													0.67384	-0.25321	0.60365	2.75088			0.21345	0.71745	3.18017	1.86863
													0.68467	2.8247	0.60456	4.54325			0.21425	0.72068	3.19462	1.87532
													0.68588	-0.43924	0.61218	6.34579			0.21505	0.7239	3.20908	1.88201
													0.69588	-0.65709	0.61863	8.35504			0.21586	0.72713	3.22354	1.88868
													0.6967	-0.69481	0.61945	7.85982			0.21666	0.73037	3.23799	1.89535
													0.70571	-1.54474	0.62959	-4.2164			0.21746	0.73361	3.25245	1.902
													0.7077	-1.78531	0.62974	-4.1755			0.21826	0.73685	3.2669	1.90864
													0.70788	-1.75658	0.6408	2.53199			0.21907	0.74009	3.28136	1.91528
													0.71913	-1.09973	0.64275	1.79193			0.21987	0.74333	3.29581	1.9219
													0.71995	-1.08354	0.6523	0.63505			0.22067	0.74658	3.31027	1.92851
													0.73134	0.70962	0.65562	2.5917			0.22147	0.74984	3.32472	1.93511
													0.73209	0.76958	0.66382	3.45702			0.22228	0.75309	3.33918	1.9417
													0.74384	-0.22918	0.66775	4.02653			0.22308	0.75635	3.35363	1.94828
													0.74449	-0.06179	0.6766	3.71011			0.22388	0.75961	3.36809	1.95484
													0.75443	-0.06668	0.68002	0.68494			0.22469	0.76288	3.38254	1.9614
													0.75605	0.90125	0.68817	-2.41256			0.22549	0.76614	3.397	1.96795
													0.76445	6.99293	0.69187	-2.22184			0.22629	0.76941	3.41145	1.97448
													0.7674	7.61339	0.70001	-4.12926			0.22709	0.77269	3.42591	1.98101
													0.77912	10.5861	0.70299	-4.35436			0.2279	0.77596	3.44037	1.98752
													0.78055	10.0243	0.71134	-0.18223			0.2287	0.77924	3.45482	1.99402
													0.7902	7.79715	0.71389	1.60411			0.2295	0.78253	3.46928	2.00052
													0.79165	7.16365	0.72379	3.14934			0.2303	0.78581	3.48373	2.007
													0.80315	3.38433	0.72667	2.73436			0.23111	0.7891	3.49819	2.01347
													0.80369	3.23211	0.73539	0.17038			0.23191	0.7924	3.51264	2.01993
													0.81426	-1.76919	0.73883	-0.58281			0.23271	0.79569	3.5271	2.02638
													0.8146	-1.86136	0.74734	-3.49607			0.23351	0.79899	3.54155	2.03282
													0.82577	-4.89997	0.74987	-5.22274			0.23432	0.80229	3.55601	2.03925
													0.82634	-5.05599	0.75868	0.03428			0.23512	0.8056	3.57046	2.04567
													0.82636	-5.05833	0.76016	2.12332			0.23592	0.8089	3.58492	2.05207
													0.83698	-5.94007	0.77124	10.1152			0.23673	0.81222	3.59937	2.05847
													0.8387	-6.09385	0.77508	9.22194			0.23753	0.81553	3.61383	2.06486
													0.84743	-12.3274	0.78353	-1.49091			0.23833	0.81885	3.62828	2.07123
													0.84813	-12.0013	0.78649	-3.26409			0.23913	0.82217	3.64274	2.07759
													0.85153	-13.2056	0.79477	1.8329			0.23994	0.82549	3.65719	2.08395
													0.85811	-12.6618	0.7985	2.89723			0.24074	0.82882	3.67165	2.09029
													0.8591	-13.2476	0.80757	-1.25588			0.24154	0.83215	3.68611	2.09662
													0.8725	-11.8204	0.81048	-2.10167			0.24234	0.83548	3.70056	2.10294
													0.87279	-11.847	0.81858	-1.71235			0.24315	0.83881	3.71502	2.10925
													0.87677	-12.2909	0.82176	-1.40735			0.24395	0.84215	3.72947	2.11555
													0.88412	-12.1585	0.83035	-6.81493			0.24475	0.84549	3.74393	2.12184
													0.88493	-12.6791	0.83395	-10.1474			0.24555	0.84884	3.75838	2.12812
													0.89541	-12.3652	0.8397	-10.8364			0.24636	0.85219	3.77284	2.13439
													0.89796	-13.8711	0.84331	-10.0509			0.24716	0.85554	3.78729	2.14065
													0.9057	-16.547	0.85178	1.20671			0.24796	0.85889	3.80175	2.14689
													0.90921	-16.4068	0.85476	5.9095			0.24876	0.86225	3.8162	2.15313
													0.91976	-14.0366	0.86363	6.79936			0.24957	0.86561	3.83066	2.15935
													0.92394	-12.5618	0.86886	5.66349			0.25037	0.86897	3.84511	2.16557
															0.8765	4.89606			0.25117	0.87234	3.85957	2.17177
															0.87954	5.11546			0.25198	0.87571	3.87402	2.17796
															0.88882	0.94356			0.25278	0.87908	3.88848	2.18415
															0.89347	-2.89567			0.25358	0.88246	3.90294	2.19032
															0.89946	-8.44761			0.25438	0.88584	3.91739	2.19648
															0.90364	-3.39048			0.25519	0.88922	3.93185	2.20263
															0.91015	10.3934			0.25599	0.8926	3.9463	2.20877
															0.91574	13.943			0.25679	0.89599	3.96076	2.21489
															0.92693	15.0334			0.25759	0.89938	3.97521	2.22101
															0.92891	13.2988			0.2584	0.90278	3.98967	2.22712
																			0.2592	0.90617	4.00412	2.23322
																			0.26	0.90957	4.01858	2.2393
																			0.2608	0.91298	4.03303	2.24538
																			0.26161	0.91638	4.04749	2.25144
																			0.26241	0.91979	4.06194	2.25749
																			0.26321	0.92321	4.0764	2.26354
																			0.26402	0.92662	4.09085	2.26957
																			0.26482	0.93004	4.10531	2.27559
																			0.26562	0.93346	4.11976	2.2816
																			0.26642	0.93689	4.13422	2.2876
																			0.26723	0.94032	4.14868	2.29359
																			0.26803	0.94375	4.16313	2.29957
																			0.26883	0.94718	4.17759	2.30553
																			0.26963	0.95062	4.19204	2.31149
																			0.27044	0.95406	4.2065	2.31744
																			0.27124	0.9575	4.22095	2.32337
																			0.27204	0.96095	4.23541	2.3293
																			0.27284	0.9644	4.24986	2.33521
																			0.27365	0.96785	4.26432	2.34112
																			0.27445	0.97131	4.27877	2.34701
																			0.27525	0.97477	4.29323	2.35289
																			0.27605	0.97823	4.30768	2.35876
																			0.27686	0.9817	4.32214	2.36462
																			0.27766	0.98517	4.33659	2.37047
																			0.27846	0.98864	4.35105	2.37631
																			0.27927	0.99211	4.36551	2.38214
																			0.28007	0.99559	4.37996	2.38796
																			0.28087	0.99907	4.39442	2.39376
																			0.28167	1.00255	4.40887	2.39956
																			0.28248	1.00604	4.42333	2.40534
																			0.28328	1.00953	4.43778	2.41112
																			0.28408	1.01302	4.45224	2.41688
																			0.28488	1.01652	4.46669	2.42264
																			0.28569	1.02002	4.48115	2.42838
																			0.28649	1.02352	4.4956	2.43411
																			0.28729	1.02703	4.51006	2.43983
																			0.28809	1.03053	4.52451	2.44554
																			0.2889	1.03405	4.53897	2.45124
																			0.2897	1.03756	4.55342	2.45693
																			0.2905	1.04108	4.56788	2.46261
																			0.29131	1.0446	4.58234	2.46828
																			0.29211	1.04812	4.59679	2.47393
																			0.29291	1.05165	4.61125	2.47958
																			0.29371	1.05518	4.6257	2.48522
																			0.29452	1.05871	4.64016	2.49084
																			0.29532	1.06225	4.65461	2.49645
																			0.29612	1.06579	4.66907	2.50206
																			0.29692	1.06933	4.68352	2.50765
																			0.29773	1.07288	4.69798	2.51323
																			0.29853	1.07643	4.71243	2.5188
																			0.29933	1.07998	4.72689	2.52436
																			0.30013	1.08353	4.74134	2.52991
																			0.30094	1.08709	4.7558	2.53545
																			0.30174	1.09065	4.77025	2.54098
																			0.30254	1.09422	4.78471	2.5465
																			0.30334	1.09778	4.79916	2.552
																			0.30415	1.10135	4.81362	2.5575
																			0.30495	1.10493	4.82808	2.56299
																			0.30575	1.1085	4.84253	2.56846
																			0.30656	1.11208	4.85699	2.57392
																			0.30736	1.11566	4.87144	2.57938
																			0.30816	1.11925	4.8859	2.58482
																			0.30896	1.12284	4.90035	2.59025
																			0.30977	1.12643	4.91481	2.59567
																			0.31057	1.13003	4.92926	2.60108
																			0.31137	1.13362	4.94372	2.60648
																			0.31217	1.13722	4.95817	2.61187
																			0.31298	1.14083	4.97263	2.61725
																			0.31378	1.14444	4.98708	2.62262
																			0.31458	1.14805	5.00154	2.62797
																			0.31538	1.15166	5.01599	2.63332
																			0.31619	1.15528	5.03045	2.63866
																			0.31699	1.1589	5.04491	2.64398
																			0.31779	1.16252	5.05936	2.64929
																			0.3186	1.16614	5.07382	2.6546
																			0.3194	1.16977	5.08827	2.65989
																			0.3202	1.17341	5.10273	2.66517
																			0.321	1.17704	5.11718	2.67044
																			0.32181	1.18068	5.13164	2.6757
																			0.32261	1.18432	5.14609	2.68095
																			0.32341	1.18796	5.16055	2.68619
																			0.32421	1.19161	5.175	2.69142
																			0.32502	1.19526	5.18946	2.69664
																			0.32582	1.19892	5.20391	2.70184
																			0.32662	1.20257	5.21837	2.70704
																			0.32742	1.20623	5.23282	2.71222
																			0.32823	1.20989	5.24728	2.7174
																			0.32903	1.21356	5.26173	2.72256
																			0.32983	1.21723	5.27619	2.72772
																			0.33063	1.2209	5.29065	2.73286
																			0.33144	1.22458	5.3051	2.73799
																			0.33224	1.22826	5.31956	2.74311
																			0.33304	1.23194	5.33401	2.74822
																			0.33385	1.23562	5.34847	2.75332
																			0.33465	1.23931	5.36292	2.75841
																			0.33545	1.243	5.37738	2.76349
																			0.33625	1.24669	5.39183	2.76856
																			0.33706	1.25039	5.40629	2.77361
																			0.33786	1.25409	5.42074	2.77866
																			0.33866	1.25779	5.4352	2.78369
																			0.33946	1.2615	5.44965	2.78872
																			0.34027	1.26521	5.46411	2.79373
																			0.34107	1.26892	5.47856	2.79874
																			0.34187	1.27264	5.49302	2.80373
																			0.34267	1.27635	5.50748	2.80871
																			0.34348	1.28008	5.52193	2.81368
																			0.34428	1.2838	5.53639	2.81864
																			0.34508	1.28753	5.55084	2.82359
																			0.34589	1.29126	5.5653	2.82853
																			0.34669	1.29499	5.57975	2.83346
																			0.34749	1.29873	5.59421	2.83837
																			0.34829	1.30247	5.60866	2.84328
																			0.3491	1.30621	5.62312	2.84818
																			0.3499	1.30996	5.63757	2.85306
																			0.3507	1.31371	5.65203	2.85794
																			0.3515	1.31746	5.66648	2.8628
																			0.35231	1.32122	5.68094	2.86765
																			0.35311	1.32497	5.69539	2.8725
																			0.35391	1.32874	5.70985	2.87733
																			0.35471	1.3325	5.7243	2.88215
																			0.35552	1.33627	5.73876	2.88696
																			0.35632	1.34004	5.75322	2.89176
																			0.35712	1.34381	5.76767	2.89655
																			0.35792	1.34759	5.78213	2.90132
																			0.35873	1.35137	5.79658	2.90609
																			0.35953	1.35515	5.81104	2.91085
																			0.36033	1.35894	5.82549	2.91559
																			0.36114	1.36273	5.83995	2.92033
																			0.36194	1.36652	5.8544	2.92505
																			0.36274	1.37032	5.86886	2.92977
																			0.36354	1.37412	5.88331	2.93447
																			0.36435	1.37792	5.89777	2.93916
																			0.36515	1.38172	5.91222	2.94384
																			0.36595	1.38553	5.92668	2.94852
																			0.36675	1.38934	5.94113	2.95318
																			0.36756	1.39316	5.95559	2.95783
																			0.36836	1.39697	5.97005	2.96246
																			0.36916	1.40079	5.9845	2.96709
																			0.36996	1.40462	5.99896	2.97171
																			0.37077	1.40844	6.01341	2.97632
																			0.37157	1.41227	6.02787	2.98091
																			0.37237	1.4161	6.04232	2.9855
																			0.37318	1.41994	6.05678	2.99007
																			0.37398	1.42378	6.07123	2.99464
																			0.37478	1.42762	6.08569	2.99919
																			0.37558	1.43147	6.10014	3.00373
																			0.37639	1.43531	6.1146	3.00826
																			0.37719	1.43917	6.12905	3.01278
																			0.37799	1.44302	6.14351	3.01729
																			0.37879	1.44688	6.15796	3.02179
																			0.3796	1.45074	6.17242	3.02628
																			0.3804	1.4546	6.18688	3.03076
																			0.3812	1.45847	6.20133	3.03523
																			0.382	1.46234	6.21579	3.03968
																			0.38281	1.46621	6.23024	3.04413
																			0.38361	1.47009	6.2447	3.04856
																			0.38441	1.47396	6.25915	3.05299
																			0.38521	1.47785	6.27361	3.0574
																			0.38602	1.48173	6.28806	3.0618
																			0.38682	1.48562	6.30252	3.0662
																			0.38762	1.48951	6.31697	3.07058
																			0.38843	1.49341	6.33143	3.07495
																			0.38923	1.4973	6.34588	3.07931
																			0.39003	1.5012	6.36034	3.08366
																			0.39083	1.50511	6.37479	3.088
																			0.39164	1.50901	6.38925	3.09233
																			0.39244	1.51292	6.4037	3.09664
																			0.39324	1.51684	6.41816	3.10095
																			0.39404	1.52075	6.43262	3.10524
																			0.39485	1.52467	6.44707	3.10953
																			0.39565	1.52859	6.46153	3.1138
																			0.39645	1.53252	6.47598	3.11807
																			0.39725	1.53645	6.49044	3.12232
																			0.39806	1.54038	6.50489	3.12656
																			0.39886	1.54431	6.51935	3.13079
																			0.39966	1.54825	6.5338	3.13502
																			0.40046	1.55219	6.54826	3.13923
																			0.40127	1.55613	6.56271	3.14342
																			0.40207	1.56008	6.57717	3.14761
																			0.40287	1.56403	6.59162	3.15179
																			0.40368	1.56798	6.60608	3.15596
																			0.40448	1.57194	6.62053	3.16011
																			0.40528	1.5759	6.63499	3.16426
																			0.40608	1.57986	6.64945	3.1684
																			0.40689	1.58383	6.6639	3.17252
																			0.40769	1.5878	6.67836	3.17663
																			0.40849	1.59177	6.69281	3.18074
																			0.40929	1.59574	6.70727	3.18483
																			0.4101	1.59972	6.72172	3.18891
																			0.4109	1.6037	6.73618	3.19298
																			0.4117	1.60768	6.75063	3.19704
																			0.4125	1.61167	6.76509	3.20109
																			0.41331	1.61566	6.77954	3.20513
																			0.41411	1.61965	6.794	3.20916
																			0.41491	1.62365	6.80845	3.21317
																			0.41572	1.62765	6.82291	3.21718
																			0.41652	1.63165	6.83736	3.22118
																			0.41732	1.63566	6.85182	3.22516
																			0.41812	1.63967	6.86627	3.22914
																			0.41893	1.64368	6.88073	3.2331
																			0.41973	1.64769	6.89519	3.23705
																			0.42053	1.65171	6.90964	3.24099
																			0.42133	1.65573	6.9241	3.24492
																			0.42214	1.65976	6.93855	3.24885
																			0.42294	1.66378	6.95301	3.25276
																			0.42374	1.66781	6.96746	3.25665
																			0.42454	1.67185	6.98192	3.26054
																			0.42535	1.67588	6.99637	3.26442
																			0.42615	1.67992	7.01083	3.26829
																			0.42695	1.68396	7.02528	3.27214
																			0.42775	1.68801	7.03974	3.27599
																			0.42856	1.69206	7.05419	3.27983
																			0.42936	1.69611	7.06865	3.28365
																			0.43016	1.70017	7.0831	3.28746
																			0.43097	1.70422	7.09756	3.29127
																			0.43177	1.70828	7.11202	3.29506
																			0.43257	1.71235	7.12647	3.29884
																			0.43337	1.71642	7.14093	3.30261
																			0.43418	1.72049	7.15538	3.30637
																			0.43498	1.72456	7.16984	3.31012
																			0.43578	1.72864	7.18429	3.31386
																			0.43658	1.73272	7.19875	3.31759
																			0.43739	1.7368	7.2132	3.3213
																			0.43819	1.74088	7.22766	3.32501
																			0.43899	1.74497	7.24211	3.3287
																			0.43979	1.74907	7.25657	3.33239
																			0.4406	1.75316	7.27102	3.33606
																			0.4414	1.75726	7.28548	3.33973
																			0.4422	1.76136	7.29993	3.34338
																			0.44301	1.76546	7.31439	3.34702
																			0.44381	1.76957	7.32884	3.35065
																			0.44461	1.77368	7.3433	3.35427
																			0.44541	1.77779	7.35776	3.35788
																			0.44622	1.78191	7.37221	3.36148
																			0.44702	1.78603	7.38667	3.36507
																			0.44782	1.79015	7.40112	3.36865
																			0.44862	1.79428	7.41558	3.37222
																			0.44943	1.79841	7.43003	3.37577
																			0.45023	1.80254	7.44449	3.37932
																			0.45103	1.80668	7.45894	3.38285
																			0.45183	1.81081	7.4734	3.38638
																			0.45264	1.81496	7.48785	3.38989
																			0.45344	1.8191	7.50231	3.39339
																			0.45424	1.82325	7.51676	3.39689
																			0.45504	1.8274	7.53122	3.40037
																			0.45585	1.83155	7.54567	3.40384
																			0.45665	1.83571	7.56013	3.4073
																			0.45745	1.83987	7.57459	3.41075
																			0.45826	1.84403	7.58904	3.41418
																			0.45906	1.8482	7.6035	3.41761
																			0.45986	1.85237	7.61795	3.42103
																			0.46066	1.85654	7.63241	3.42444
																			0.46147	1.86071	7.64686	3.42783
																			0.46227	1.86489	7.66132	3.43122
																			0.46307	1.86907	7.67577	3.43459
																			0.46387	1.87326	7.69023	3.43795
																			0.46468	1.87745	7.70468	3.44131
																			0.46548	1.88164	7.71914	3.44465
																			0.46628	1.88583	7.73359	3.44798
																			0.46708	1.89003	7.74805	3.4513
																			0.46789	1.89423	7.7625	3.45461
																			0.46869	1.89843	7.77696	3.45791
																			0.46949	1.90264	7.79142	3.4612
																			0.4703	1.90685	7.80587	3.46448
																			0.4711	1.91106	7.82033	3.46774
																			0.4719	1.91527	7.83478	3.471
																			0.4727	1.91949	7.84924	3.47424
																			0.47351	1.92371	7.86369	3.47748
																			0.47431	1.92794	7.87815	3.4807
																			0.47511	1.93217	7.8926	3.48392
																			0.47591	1.9364	7.90706	3.48712
																			0.47672	1.94063	7.92151	3.49031
																			0.47752	1.94487	7.93597	3.49349
																			0.47832	1.94911	7.95042	3.49666
																			0.47912	1.95335	7.96488	3.49982
																			0.47993	1.9576	7.97933	3.50297
																			0.48073	1.96185	7.99379	3.50611
																			0.48153	1.9661	8.00824	3.50924
																			0.48233	1.97035	8.0227	3.51235
																			0.48314	1.97461	8.03716	3.51546
																			0.48394	1.97887	8.05161	3.51856
																			0.48474	1.98314	8.06607	3.52164
																			0.48555	1.98741	8.08052	3.52472
																			0.48635	1.99168	8.09498	3.52778
																			0.48715	1.99595	8.10943	3.53083
																			0.48795	2.00023	8.12389	3.53387
																			0.48876	2.00451	8.13834	3.5369
																			0.48956	2.00879	8.1528	3.53992
																			0.49036	2.01308	8.16725	3.54293
																			0.49116	2.01737	8.18171	3.54593
																			0.49197	2.02166	8.19616	3.54892
																			0.49277	2.02596	8.21062	3.5519
																			0.49357	2.03026	8.22507	3.55487
																			0.49437	2.03456	8.23953	3.55782
																			0.49518	2.03886	8.25399	3.56077
																			0.49598	2.04317	8.26844	3.5637
																			0.49678	2.04748	8.2829	3.56663
																			0.49759	2.0518	8.29735	3.56954
																			0.49839	2.05611	8.31181	3.57244
																			0.49919	2.06043	8.32626	3.57533
																			0.49999	2.06476	8.34072	3.57822
																			0.5008	2.06908	8.35517	3.58109
																			0.5016	2.07341	8.36963	3.58395
																			0.5024	2.07775	8.38408	3.58679
																			0.5032	2.08208	8.39854	3.58963
																			0.50401	2.08642	8.41299	3.59246
																			0.50481	2.09076	8.42745	3.59528
																			0.50561	2.09511	8.4419	3.59808
																			0.50641	2.09946	8.45636	3.60088
																			0.50722	2.10381	8.47081	3.60366
																			0.50802	2.10816	8.48527	3.60644
																			0.50882	2.11252	8.49973	3.6092
																			0.50962	2.11688	8.51418	3.61195
																			0.51043	2.12124	8.52864	3.6147
																			0.51123	2.12561	8.54309	3.61743
																			0.51203	2.12998	8.55755	3.62015
																			0.51284	2.13435	8.572	3.62286
																			0.51364	2.13873	8.58646	3.62556
																			0.51444	2.14311	8.60091	3.62824
																			0.51524	2.14749	8.61537	3.63092
																			0.51605	2.15187	8.62982	3.63359
																			0.51685	2.15626	8.64428	3.63624
																			0.51765	2.16065	8.65873	3.63889
																			0.51845	2.16505	8.67319	3.64152
																			0.51926	2.16945	8.68764	3.64415
																			0.52006	2.17385	8.7021	3.64676
																			0.52086	2.17825	8.71656	3.64936
																			0.52166	2.18266	8.73101	3.65196
																			0.52247	2.18707	8.74547	3.65454
																			0.52327	2.19148	8.75992	3.65711
																			0.52407	2.1959	8.77438	3.65967
																			0.52488	2.20032	8.78883	3.66222
																			0.52568	2.20474	8.80329	3.66475
																			0.52648	2.20916	8.81774	3.66728
																			0.52728	2.21359	8.8322	3.6698
																			0.52809	2.21802	8.84665	3.6723
																			0.52889	2.22246	8.86111	3.6748
																			0.52969	2.2269	8.87556	3.67728
																			0.53049	2.23134	8.89002	3.67976
																			0.5313	2.23578	8.90447	3.68222
																			0.5321	2.24023	8.91893	3.68467
																			0.5329	2.24468	8.93338	3.68712
																			0.5337	2.24913	8.94784	3.68955
																			0.53451	2.25359	8.9623	3.69197
																			0.53531	2.25805	8.97675	3.69438
																			0.53611	2.26251	8.99121	3.69678
																			0.53691	2.26697	9.00566	3.69916
																			0.53772	2.27144	9.02012	3.70154
																			0.53852	2.27591	9.03457	3.70391
																			0.53932	2.28039	9.04903	3.70626
																			0.54013	2.28487	9.06348	3.70861
																			0.54093	2.28935	9.07794	3.71094
																			0.54173	2.29383	9.09239	3.71327
																			0.54253	2.29832	9.10685	3.71558
																			0.54334	2.30281	9.1213	3.71788
																			0.54414	2.3073	9.13576	3.72017
																			0.54494	2.3118	9.15021	3.72246
																			0.54574	2.3163	9.16467	3.72473
																			0.54655	2.3208	9.17913	3.72699
																			0.54735	2.3253	9.19358	3.72923
																			0.54815	2.32981	9.20804	3.73147
																			0.54895	2.33433	9.22249	3.7337
																			0.54976	2.33884	9.23695	3.73592
																			0.55056	2.34336	9.2514	3.73812
																			0.55136	2.34788	9.26586	3.74032
																			0.55217	2.3524	9.28031	3.7425
																			0.55297	2.35693	9.29477	3.74468
																			0.55377	2.36146	9.30922	3.74684
																			0.55457	2.36599	9.32368	3.74899
																			0.55538	2.37053	9.33813	3.75113
																			0.55618	2.37507	9.35259	3.75326
																			0.55698	2.37961	9.36704	3.75539
																			0.55778	2.38416	9.3815	3.75749
																			0.55859	2.38871	9.39596	3.75959
																			0.55939	2.39326	9.41041	3.76168
																			0.56019	2.39781	9.42487	3.76376
																			0.56099	2.40237	9.43932	3.76583
																			0.5618	2.40693	9.45378	3.76788
																			0.5626	2.4115	9.46823	3.76993
																			0.5634	2.41606	9.48269	3.77196
																			0.5642	2.42064	9.49714	3.77399
																			0.56501	2.42521	9.5116	3.776
																			0.56581	2.42979	9.52605	3.778
																			0.56661	2.43436	9.54051	3.77999
																			0.56742	2.43895	9.55496	3.78197
																			0.56822	2.44353	9.56942	3.78394
																			0.56902	2.44812	9.58387	3.7859
																			0.56982	2.45271	9.59833	3.78785
																			0.57063	2.45731	9.61278	3.78979
																			0.57143	2.46191	9.62724	3.79172
																			0.57223	2.46651	9.6417	3.79363
																			0.57303	2.47111	9.65615	3.79554
																			0.57384	2.47572	9.67061	3.79743
																			0.57464	2.48033	9.68506	3.79932
																			0.57544	2.48494	9.69952	3.80119
																			0.57624	2.48956	9.71397	3.80306
																			0.57705	2.49418	9.72843	3.80491
																			0.57785	2.4988	9.74288	3.80675
																			0.57865	2.50343	9.75734	3.80858
																			0.57946	2.50806	9.77179	3.8104
																			0.58026	2.51269	9.78625	3.81221
																			0.58106	2.51733	9.8007	3.81401
																			0.58186	2.52197	9.81516	3.8158
																			0.58267	2.52661	9.82961	3.81757
																			0.58347	2.53125	9.84407	3.81934
																			0.58427	2.5359	9.85853	3.8211
																			0.58507	2.54055	9.87298	3.82284
																			0.58588	2.5452	9.88744	3.82458
																			0.58668	2.54986	9.90189	3.8263
																			0.58748	2.55452	9.91635	3.82801
																			0.58828	2.55918	9.9308	3.82972
																			0.58909	2.56385	9.94526	3.83141
																			0.58989	2.56852	9.95971	3.83309
																			0.59069	2.57319	9.97417	3.83476
																			0.59149	2.57787	9.98862	3.83642
																			0.5923	2.58254	10.0031	3.83807
																			0.5931	2.58723	10.0175	3.8397
																			0.5939	2.59191	10.032	3.84133
																			0.59471	2.5966	10.0464	3.84295
																			0.59551	2.60129	10.0609	3.84455
																			0.59631	2.60598	10.0754	3.84615
																			0.59711	2.61068	10.0898	3.84773
																			0.59792	2.61538	10.1043	3.84931
																			0.59872	2.62008	10.1187	3.85087
																			0.59952	2.62479	10.1332	3.85242
																			0.60032	2.6295	10.1476	3.85396
																			0.60113	2.63421	10.1621	3.85549
																			0.60193	2.63893	10.1765	3.85701
																			0.60273	2.64365	10.191	3.85852
																			0.60353	2.64837	10.2055	3.86002
																			0.60434	2.65309	10.2199	3.86151
																			0.60514	2.65782	10.2344	3.86299
																			0.60594	2.66255	10.2488	3.86445
																			0.60674	2.66728	10.2633	3.86591
																			0.60755	2.67202	10.2777	3.86736
																			0.60835	2.67676	10.2922	3.86879
																			0.60915	2.6815	10.3066	3.87021
																			0.60996	2.68625	10.3211	3.87163
																			0.61076	2.691	10.3355	3.87303
																			0.61156	2.69575	10.35	3.87442
																			0.61236	2.70051	10.3645	3.8758
																			0.61317	2.70527	10.3789	3.87717
																			0.61397	2.71003	10.3934	3.87853
																			0.61477	2.71479	10.4078	3.87988
																			0.61557	2.71956	10.4223	3.88122
																			0.61638	2.72433	10.4367	3.88254
																			0.61718	2.72911	10.4512	3.88386
																			0.61798	2.73388	10.4657	3.88517
																			0.61878	2.73867	10.4801	3.88646
																			0.61959	2.74345	10.4946	3.88775
																			0.62039	2.74823	10.509	3.88902
																			0.62119	2.75302	10.5235	3.89028
																			0.622	2.75782	10.5379	3.89153
																			0.6228	2.76261	10.5524	3.89278
																			0.6236	2.76741	10.5668	3.89401
																			0.6244	2.77221	10.5813	3.89523
																			0.62521	2.77702	10.5958	3.89644
																			0.62601	2.78183	10.6102	3.89763
																			0.62681	2.78664	10.6247	3.89882
																			0.62761	2.79145	10.6391	3.9
																			0.62842	2.79627	10.6536	3.90117
																			0.62922	2.80109	10.668	3.90232
																			0.63002	2.80591	10.6825	3.90347
																			0.63082	2.81074	10.6969	3.9046
																			0.63163	2.81557	10.7114	3.90572
																			0.63243	2.8204	10.7258	3.90684
																			0.63323	2.82524	10.7403	3.90794
																			0.63403	2.83008	10.7547	3.90903
																			0.63484	2.83492	10.7692	3.91011
																			0.63564	2.83976	10.7837	3.91118
																			0.63644	2.84461	10.7981	3.91224
																			0.63725	2.84946	10.8126	3.91329
																			0.63805	2.85432	10.827	3.91433
																			0.63885	2.85918	10.8415	3.91535
																			0.63965	2.86404	10.8559	3.91637
																			0.64046	2.8689	10.8704	3.91738
																			0.64126	2.87377	10.8849	3.91837
																			0.64206	2.87864	10.8993	3.91936
																			0.64286	2.88351	10.9138	3.92033
																			0.64367	2.88839	10.9282	3.92129
																			0.64447	2.89327	10.9427	3.92224
																			0.64527	2.89815	10.9571	3.92319
																			0.64607	2.90303	10.9716	3.92412
																			0.64688	2.90792	10.986	3.92504
																			0.64768	2.91281	11.0005	3.92595
																			0.64848	2.91771	11.015	3.92684
																			0.64929	2.9226	11.0294	3.92773
																			0.65009	2.92751	11.0439	3.92861
																			0.65089	2.93241	11.0583	3.92948
																			0.65169	2.93732	11.0728	3.93033
																			0.6525	2.94223	11.0872	3.93118
																			0.6533	2.94714	11.1017	3.93201
																			0.6541	2.95206	11.1161	3.93283
																			0.6549	2.95697	11.1306	3.93365
																			0.65571	2.9619	11.145	3.93445
																			0.65651	2.96682	11.1595	3.93524
																			0.65731	2.97175	11.174	3.93602
																			0.65811	2.97668	11.1884	3.93679
																			0.65892	2.98162	11.2029	3.93755
																			0.65972	2.98655	11.2173	3.9383
																			0.66052	2.9915	11.2318	3.93904
																			0.66132	2.99644	11.2462	3.93976
																			0.66213	3.00139	11.2607	3.94048
																			0.66293	3.00634	11.2752	3.94119
																			0.66373	3.01129	11.2896	3.94188
																			0.66454	3.01625	11.3041	3.94256
																			0.66534	3.02121	11.3185	3.94324
																			0.66614	3.02617	11.333	3.9439
																			0.66694	3.03113	11.3474	3.94455
																			0.66775	3.0361	11.3619	3.94519
																			0.66855	3.04107	11.3763	3.94582
																			0.66935	3.04605	11.3908	3.94644
																			0.67015	3.05103	11.4052	3.94705
																			0.67096	3.05601	11.4197	3.94765
																			0.67176	3.06099	11.4342	3.94824
																			0.67256	3.06598	11.4486	3.94882
																			0.67336	3.07097	11.4631	3.94938
																			0.67417	3.07596	11.4775	3.94994
																			0.67497	3.08096	11.492	3.95048
																			0.67577	3.08596	11.5064	3.95102
																			0.67658	3.09096	11.5209	3.95154
																			0.67738	3.09597	11.5353	3.95205
																			0.67818	3.10098	11.5498	3.95256
																			0.67898	3.10599	11.5642	3.95305
																			0.67979	3.111	11.5787	3.95353
																			0.68059	3.11602	11.5932	3.954
																			0.68139	3.12104	11.6076	3.95446
																			0.68219	3.12607	11.6221	3.9549
																			0.683	3.13109	11.6365	3.95534
																			0.6838	3.13612	11.651	3.95577
																			0.6846	3.14116	11.6654	3.95619
																			0.6854	3.14619	11.6799	3.95659
																			0.68621	3.15123	11.6944	3.95699
																			0.68701	3.15628	11.7088	3.95737
																			0.68781	3.16132	11.7233	3.95774
																			0.68861	3.16637	11.7377	3.95811
																			0.68942	3.17142	11.7522	3.95846
																			0.69022	3.17648	11.7666	3.9588
																			0.69102	3.18154	11.7811	3.95913
																			0.69183	3.1866	11.7955	3.95945
																			0.69263	3.19166	11.81	3.95976
																			0.69343	3.19673	11.8245	3.96006
																			0.69423	3.2018	11.8389	3.96035
																			0.69504	3.20687	11.8534	3.96062
																			0.69584	3.21195	11.8678	3.96089
																			0.69664	3.21703	11.8823	3.96114
																			0.69744	3.22211	11.8967	3.96139
																			0.69825	3.2272	11.9112	3.96162
																			0.69905	3.23229	11.9256	3.96185
																			0.69985	3.23738	11.9401	3.96206
																			0.70065	3.24247	11.9545	3.96226
																			0.70146	3.24757	11.969	3.96245
																			0.70226	3.25267	11.9835	3.96263
																			0.70306	3.25778	11.9979	3.9628
																			0.70387	3.26289	12.0124	3.96296
																			0.70467	3.268	12.0268	3.96311
																			0.70547	3.27311	12.0413	3.96325
																			0.70627	3.27823	12.0557	3.96337
																			0.70708	3.28335	12.0702	3.96349
																			0.70788	3.28847	12.0846	3.9636
																			0.70868	3.2936	12.0991	3.96369
																			0.70948	3.29872	12.1136	3.96377
																			0.71029	3.30386	12.128	3.96385
																			0.71109	3.30899	12.1425	3.96391
																			0.71189	3.31413	12.1569	3.96396
																			0.71269	3.31927	12.1714	3.964
																			0.7135	3.32442	12.1858	3.96403
																			0.7143	3.32956	12.2003	3.96405
																			0.7151	3.33472	12.2147	3.96406
																			0.7159	3.33987	12.2292	3.96406
																			0.71671	3.34503	12.2437	3.96405
																			0.71751	3.35019	12.2581	3.96403
																			0.71831	3.35535	12.2726	3.96399
																			0.71912	3.36052	12.287	3.96395
																			0.71992	3.36568	12.3015	3.96389
																			0.72072	3.37086	12.3159	3.96383
																			0.72152	3.37603	12.3304	3.96375
																			0.72233	3.38121	12.3448	3.96366
																			0.72313	3.38639	12.3593	3.96356
																			0.72393	3.39158	12.3737	3.96345
																			0.72473	3.39677	12.3882	3.96333
																			0.72554	3.40196	12.4027	3.9632
																			0.72634	3.40715	12.4171	3.96306
																			0.72714	3.41235	12.4316	3.96291
																			0.72794	3.41755	12.446	3.96275
																			0.72875	3.42275	12.4605	3.96258
																			0.72955	3.42796	12.4749	3.96239
																			0.73035	3.43317	12.4894	3.9622
																			0.73116	3.43838	12.5038	3.96199
																			0.73196	3.44359	12.5183	3.96178
																			0.73276	3.44881	12.5328	3.96155
																			0.73356	3.45404	12.5472	3.96131
																			0.73437	3.45926	12.5617	3.96106
																			0.73517	3.46449	12.5761	3.9608
																			0.73597	3.46972	12.5906	3.96054
																			0.73677	3.47495	12.605	3.96026
																			0.73758	3.48019	12.6195	3.95996
																			0.73838	3.48543	12.634	3.95966
																			0.73918	3.49067	12.6484	3.95935
																			0.73998	3.49592	12.6629	3.95903
																			0.74079	3.50117	12.6773	3.95869
																			0.74159	3.50642	12.6918	3.95835
																			0.74239	3.51168	12.7062	3.95799
																			0.74319	3.51694	12.7207	3.95763
																			0.744	3.5222	12.7351	3.95725
																			0.7448	3.52746	12.7496	3.95686
																			0.7456	3.53273	12.764	3.95646
																			0.74641	3.538	12.7785	3.95606
																			0.74721	3.54328	12.7929	3.95564
																			0.74801	3.54855	12.8074	3.9552
																			0.74881	3.55384	12.8219	3.95476
																			0.74962	3.55912	12.8363	3.95431
																			0.75042	3.56441	12.8508	3.95385
																			0.75122	3.56969	12.8652	3.95338
																			0.75202	3.57499	12.8797	3.95289
																			0.75283	3.58028	12.8941	3.9524
																			0.75363	3.58558	12.9086	3.95189
																			0.75443	3.59088	12.923	3.95138
																			0.75523	3.59619	12.9375	3.95085
																			0.75604	3.6015	12.952	3.95031
																			0.75684	3.60681	12.9664	3.94976
																			0.75764	3.61212	12.9809	3.9492
																			0.75845	3.61744	12.9953	3.94863
																			0.75925	3.62276	13.0098	3.94805
																			0.76005	3.62809	13.0242	3.94746
																			0.76085	3.63341	13.0387	3.94686
																			0.76166	3.63874	13.0532	3.94625
																			0.76246	3.64407	13.0676	3.94563
																			0.76326	3.64941	13.0821	3.94499
																			0.76406	3.65475	13.0965	3.94435
																			0.76487	3.66009	13.111	3.94369
																			0.76567	3.66544	13.1254	3.94303
																			0.76647	3.67079	13.1399	3.94235
																			0.76727	3.67614	13.1543	3.94166
																			0.76808	3.68149	13.1688	3.94096
																			0.76888	3.68685	13.1832	3.94025
																			0.76968	3.69221	13.1977	3.93953
																			0.77048	3.69757	13.2122	3.9388
																			0.77129	3.70294	13.2266	3.93806
																			0.77209	3.70831	13.2411	3.93731
																			0.77289	3.71368	13.2555	3.93655
																			0.7737	3.71906	13.27	3.93577
																			0.7745	3.72444	13.2844	3.93499
																			0.7753	3.72982	13.2989	3.9342
																			0.7761	3.73521	13.3133	3.93339
																			0.77691	3.74059	13.3278	3.93257
																			0.77771	3.74599	13.3423	3.93175
																			0.77851	3.75138	13.3567	3.93091
																			0.77931	3.75678	13.3712	3.93006
																			0.78012	3.76218	13.3856	3.9292
																			0.78092	3.76758	13.4001	3.92833
																			0.78172	3.77299	13.4145	3.92745
																			0.78252	3.7784	13.429	3.92656
																			0.78333	3.78381	13.4434	3.92566
																			0.78413	3.78923	13.4579	3.92475
																			0.78493	3.79465	13.4724	3.92382
																			0.78574	3.80007	13.4868	3.92289
																			0.78654	3.8055	13.5013	3.92194
																			0.78734	3.81093	13.5157	3.92099
																			0.78814	3.81636	13.5302	3.92002
																			0.78895	3.82179	13.5446	3.91905
																			0.78975	3.82723	13.5591	3.91806
																			0.79055	3.83267	13.5735	3.91706
																			0.79135	3.83811	13.588	3.91605
																			0.79216	3.84356	13.6024	3.91503
																			0.79296	3.84901	13.6169	3.914
																			0.79376	3.85447	13.6314	3.91296
																			0.79456	3.85992	13.6458	3.91191
																			0.79537	3.86538	13.6603	3.91084
																			0.79617	3.87084	13.6747	3.90977
																			0.79697	3.87631	13.6892	3.90869
																			0.79777	3.88178	13.7036	3.90759
																			0.79858	3.88725	13.7181	3.90649
																			0.79938	3.89272	13.7325	3.90537
																			0.80018	3.8982	13.747	3.90424
																			0.80099	3.90368	13.7615	3.90311
																			0.80179	3.90917	13.7759	3.90196
																			0.80259	3.91466	13.7904	3.9008
																			0.80339	3.92015	13.8048	3.89963
																			0.8042	3.92564	13.8193	3.89845
																			0.805	3.93114	13.8337	3.89726
																			0.8058	3.93664	13.8482	3.89605
																			0.8066	3.94214	13.8627	3.89484
																			0.80741	3.94764	13.8771	3.89362
																			0.80821	3.95315	13.8916	3.89238
																			0.80901	3.95866	13.906	3.89114
																			0.80981	3.96418	13.9205	3.88988
																			0.81062	3.9697	13.9349	3.88862
																			0.81142	3.97522	13.9494	3.88734
																			0.81222	3.98074	13.9638	3.88605
																			0.81303	3.98627	13.9783	3.88475
																			0.81383	3.9918	13.9927	3.88344
																			0.81463	3.99733	14.0072	3.88212
																			0.81543	4.00287	14.0217	3.88079
																			0.81624	4.00841	14.0361	3.87945
																			0.81704	4.01395	14.0506	3.8781
																			0.81784	4.0195	14.065	3.87674
																			0.81864	4.02505	14.0795	3.87536
																			0.81945	4.0306	14.0939	3.87398
																			0.82025	4.03616	14.1084	3.87259
																			0.82105	4.04171	14.1228	3.87118
																			0.82185	4.04728	14.1373	3.86976
																			0.82266	4.05284	14.1517	3.86834
																			0.82346	4.05841	14.1662	3.8669
																			0.82426	4.06398	14.1807	3.86545
																			0.82506	4.06955	14.1951	3.86399
																			0.82587	4.07513	14.2096	3.86252
																			0.82667	4.08071	14.224	3.86104
																			0.82747	4.08629	14.2385	3.85955
																			0.82828	4.09188	14.2529	3.85805
																			0.82908	4.09747	14.2674	3.85653
																			0.82988	4.10306	14.2819	3.85501
																			0.83068	4.10865	14.2963	3.85348
																			0.83149	4.11425	14.3108	3.85193
																			0.83229	4.11985	14.3252	3.85038
																			0.83309	4.12546	14.3397	3.84881
																			0.83389	4.13107	14.3541	3.84723
																			0.8347	4.13668	14.3686	3.84564
																			0.8355	4.14229	14.383	3.84405
																			0.8363	4.14791	14.3975	3.84244
																			0.8371	4.15353	14.4119	3.84082
																			0.83791	4.15915	14.4264	3.83919
																			0.83871	4.16478	14.4409	3.83754

## Sheet: Figure 4
Figure
4
c
	SOC	X-strain	X-strain	X-strain	X-strain	X-strain	X-strain	X-strain	SOC	X-strain	SOC	X-strain
	%	%	%	%	%	%	%	%	%	%	%	%
	Thickness strain		Thickness strain (Max)	Thickness strain (Min)	D1	D2	D3	D4	Fitting - 1	Fitting - 1	Fitting - 2	Fitting - 2
	0.80645	-0.00722	0.00722	-0.00722	0	0	0	0	0.80645	0.70006	0.80645	-0.61057
	1.6129	0.06722	-0.06722	0.08889	0.06677	-0.17841	0.252	-0.60646	0.83067	0.70507	0.83067	-0.61801
	2.41935	0.07148	0.05657	0.07148	-0.16106	1.14091	-0.27391	-1.31374	0.85489	0.71007	0.85489	-0.62545
	3.22581	0.109	0.01333	0.08222	-0.24822	0.54027	-0.59181	-1.17775	0.8791	0.71508	0.8791	-0.63289
	4.03226	0.114	0.01481	0.02796	0.05541	0.6708	-1.59945	-2.08302	0.90332	0.72008	0.90332	-0.64033
	4.83871	0.156	-0.01528	0.0875	0.3547	1.94609	-1.8364	-2.36068	0.92754	0.72508	0.92754	-0.64777
	5.64516	0.148	0.02222	0.01361	1.24187	2.93993	-1.82785	-2.54003	0.95176	0.73009	0.95176	-0.65521
	6.45161	0.213	-0.04954	0.07898	1.51999	2.66488	-2.31731	-2.74044	0.97598	0.73509	0.97598	-0.66264
	7.25806	0.24	0.04333	0.07139	2.69833	2.92058	-3.11509	-2.63031	1.00019	0.7401	1.00019	-0.67008
	8.06452	0.257	0.09	0.08306	2.12681	3.56116	-3.596	-2.79347	1.02441	0.7451	1.02441	-0.67752
	8.87097	0.233	0.153	0.0488	1.61319	4.52845	-3.80656	-2.66212	1.04863	0.75011	1.04863	-0.68496
	9.67742	0.183	0.164	0.02722	1.76473	4.64127	-3.1196	-3.24677	1.07285	0.75511	1.07285	-0.6924
	10.4839	0.3	-0.09157	0.153	1.64536	4.53142	-3.63	-3.43543	1.09706	0.76011	1.09706	-0.69984
	11.2903	0.212	0.208	-0.02889	1.81082	5.46412	-4.39801	-3.52947	1.12128	0.76512	1.12128	-0.70728
	12.0968	0.203	0.09676	0.06907	2.47821	5.24199	-4.35042	-4.41664	1.1455	0.77012	1.1455	-0.71472
	12.9032	0.141	0.148	-0.00907	2.96426	5.43224	-5.12026	-4.84824	1.16972	0.77513	1.16972	-0.72216
	13.7097	0.05417	0.179	-0.02528	2.15275	5.06131	-5.10237	-4.80796	1.19394	0.78013	1.19394	-0.7296
	14.5161	0.00241	0.193	0.08213	2.1905	4.79491	-5.88231	-4.75318	1.21815	0.78514	1.21815	-0.73704
	15.3226	-0.05537	0.214	0.0863	2.91645	4.92029	-5.56203	-4.84285	1.24237	0.79014	1.24237	-0.74448
	16.129	-0.176	0.305	0.101	2.37525	6.18926	-5.63477	-5.20188	1.26659	0.79514	1.26659	-0.75192
	16.9355	-0.204	0.207	0.271	3.88156	4.47046	-5.82824	-5.08588	1.29081	0.80015	1.29081	-0.75936
	17.7419	-0.271	0.256	0.296	2.89242	5.81358	-5.60297	-6.49818	1.31502	0.80515	1.31502	-0.7668
	18.5484	-0.255	0.215	0.403	3.80209	5.28921	-6.81303	-6.14264	1.33924	0.81016	1.33924	-0.77424
	19.3548	-0.262	0.219	0.416	5.09077	4.08968	-6.14253	-5.65568	1.36346	0.81516	1.36346	-0.78168
	20.1613	-0.24	0.208	0.48	3.98775	4.54172	-6.25288	-6.00779	1.38768	0.82017	1.38768	-0.78912
	20.9677	-0.244	0.312	0.479	4.62755	4.83094	-7.28466	-5.861	1.4119	0.82517	1.4119	-0.79655
	21.7742	-0.254	0.269	0.449	4.41258	5.09484	-7.75322	-6.47289	1.43611	0.83017	1.43611	-0.80399
	22.5806	-0.269	0.286	0.443	4.14246	5.10448	-7.73561	-6.32085	1.46033	0.83518	1.46033	-0.81143
	23.3871	-0.306	0.322	0.389	4.69097	5.08439	-8.30819	-6.34605	1.48455	0.84018	1.48455	-0.81887
	24.1935	-0.186	0.185	0.423	4.79003	4.63311	-8.3597	-6.56981	1.50877	0.84519	1.50877	-0.82631
	25	-0.06028	0.109	0.487	5.21192	5.32141	-8.98659	-6.71655	1.53298	0.85019	1.53298	-0.83375
									1.5572	0.8552	1.5572	-0.84119
									1.58142	0.8602	1.58142	-0.84863
									1.60564	0.8652	1.60564	-0.85607
									1.62986	0.87021	1.62986	-0.86351
									1.65407	0.87521	1.65407	-0.87095
									1.67829	0.88022	1.67829	-0.87839
									1.70251	0.88522	1.70251	-0.88583
									1.72673	0.89023	1.72673	-0.89327
									1.75094	0.89523	1.75094	-0.90071
									1.77516	0.90023	1.77516	-0.90815
									1.79938	0.90524	1.79938	-0.91559
									1.8236	0.91024	1.8236	-0.92303
									1.84782	0.91525	1.84782	-0.93046
									1.87203	0.92025	1.87203	-0.9379
									1.89625	0.92526	1.89625	-0.94534
									1.92047	0.93026	1.92047	-0.95278
									1.94469	0.93526	1.94469	-0.96022
									1.9689	0.94027	1.9689	-0.96766
									1.99312	0.94527	1.99312	-0.9751
									2.01734	0.95028	2.01734	-0.98254
									2.04156	0.95528	2.04156	-0.98998
									2.06578	0.96029	2.06578	-0.99742
									2.08999	0.96529	2.08999	-1.00486
									2.11421	0.97029	2.11421	-1.0123
									2.13843	0.9753	2.13843	-1.01974
									2.16265	0.9803	2.16265	-1.02718
									2.18686	0.98531	2.18686	-1.03462
									2.21108	0.99031	2.21108	-1.04206
									2.2353	0.99532	2.2353	-1.0495
									2.25952	1.00032	2.25952	-1.05694
									2.28374	1.00532	2.28374	-1.06437
									2.30795	1.01033	2.30795	-1.07181
									2.33217	1.01533	2.33217	-1.07925
									2.35639	1.02034	2.35639	-1.08669
									2.38061	1.02534	2.38061	-1.09413
									2.40482	1.03035	2.40482	-1.10157
									2.42904	1.03535	2.42904	-1.10901
									2.45326	1.04035	2.45326	-1.11645
									2.47748	1.04536	2.47748	-1.12389
									2.5017	1.05036	2.5017	-1.13133
									2.52591	1.05537	2.52591	-1.13877
									2.55013	1.06037	2.55013	-1.14621
									2.57435	1.06538	2.57435	-1.15365
									2.59857	1.07038	2.59857	-1.16109
									2.62278	1.07538	2.62278	-1.16853
									2.647	1.08039	2.647	-1.17597
									2.67122	1.08539	2.67122	-1.18341
									2.69544	1.0904	2.69544	-1.19085
									2.71966	1.0954	2.71966	-1.19828
									2.74387	1.10041	2.74387	-1.20572
									2.76809	1.10541	2.76809	-1.21316
									2.79231	1.11041	2.79231	-1.2206
									2.81653	1.11542	2.81653	-1.22804
									2.84074	1.12042	2.84074	-1.23548
									2.86496	1.12543	2.86496	-1.24292
									2.88918	1.13043	2.88918	-1.25036
									2.9134	1.13544	2.9134	-1.2578
									2.93762	1.14044	2.93762	-1.26524
									2.96183	1.14544	2.96183	-1.27268
									2.98605	1.15045	2.98605	-1.28012
									3.01027	1.15545	3.01027	-1.28756
									3.03449	1.16046	3.03449	-1.295
									3.0587	1.16546	3.0587	-1.30244
									3.08292	1.17047	3.08292	-1.30988
									3.10714	1.17547	3.10714	-1.31732
									3.13136	1.18047	3.13136	-1.32476
									3.15557	1.18548	3.15557	-1.33219
									3.17979	1.19048	3.17979	-1.33963
									3.20401	1.19549	3.20401	-1.34707
									3.22823	1.20049	3.22823	-1.35451
									3.25245	1.2055	3.25245	-1.36195
									3.27666	1.2105	3.27666	-1.36939
									3.30088	1.2155	3.30088	-1.37683
									3.3251	1.22051	3.3251	-1.38427
									3.34932	1.22551	3.34932	-1.39171
									3.37353	1.23052	3.37353	-1.39915
									3.39775	1.23552	3.39775	-1.40659
									3.42197	1.24053	3.42197	-1.41403
									3.44619	1.24553	3.44619	-1.42147
									3.47041	1.25053	3.47041	-1.42891
									3.49462	1.25554	3.49462	-1.43635
									3.51884	1.26054	3.51884	-1.44379
									3.54306	1.26555	3.54306	-1.45123
									3.56728	1.27055	3.56728	-1.45867
									3.59149	1.27556	3.59149	-1.4661
									3.61571	1.28056	3.61571	-1.47354
									3.63993	1.28556	3.63993	-1.48098
									3.66415	1.29057	3.66415	-1.48842
									3.68837	1.29557	3.68837	-1.49586
									3.71258	1.30058	3.71258	-1.5033
									3.7368	1.30558	3.7368	-1.51074
									3.76102	1.31059	3.76102	-1.51818
									3.78524	1.31559	3.78524	-1.52562
									3.80945	1.32059	3.80945	-1.53306
									3.83367	1.3256	3.83367	-1.5405
									3.85789	1.3306	3.85789	-1.54794
									3.88211	1.33561	3.88211	-1.55538
									3.90633	1.34061	3.90633	-1.56282
									3.93054	1.34562	3.93054	-1.57026
									3.95476	1.35062	3.95476	-1.5777
									3.97898	1.35562	3.97898	-1.58514
									4.0032	1.36063	4.0032	-1.59258
									4.02741	1.36563	4.02741	-1.60001
									4.05163	1.37064	4.05163	-1.60745
									4.07585	1.37564	4.07585	-1.61489
									4.10007	1.38065	4.10007	-1.62233
									4.12429	1.38565	4.12429	-1.62977
									4.1485	1.39065	4.1485	-1.63721
									4.17272	1.39566	4.17272	-1.64465
									4.19694	1.40066	4.19694	-1.65209
									4.22116	1.40567	4.22116	-1.65953
									4.24537	1.41067	4.24537	-1.66697
									4.26959	1.41568	4.26959	-1.67441
									4.29381	1.42068	4.29381	-1.68185
									4.31803	1.42568	4.31803	-1.68929
									4.34225	1.43069	4.34225	-1.69673
									4.36646	1.43569	4.36646	-1.70417
									4.39068	1.4407	4.39068	-1.71161
									4.4149	1.4457	4.4149	-1.71905
									4.43912	1.45071	4.43912	-1.72649
									4.46333	1.45571	4.46333	-1.73392
									4.48755	1.46071	4.48755	-1.74136
									4.51177	1.46572	4.51177	-1.7488
									4.53599	1.47072	4.53599	-1.75624
									4.56021	1.47573	4.56021	-1.76368
									4.58442	1.48073	4.58442	-1.77112
									4.60864	1.48573	4.60864	-1.77856
									4.63286	1.49074	4.63286	-1.786
									4.65708	1.49574	4.65708	-1.79344
									4.68129	1.50075	4.68129	-1.80088
									4.70551	1.50575	4.70551	-1.80832
									4.72973	1.51076	4.72973	-1.81576
									4.75395	1.51576	4.75395	-1.8232
									4.77817	1.52076	4.77817	-1.83064
									4.80238	1.52577	4.80238	-1.83808
									4.8266	1.53077	4.8266	-1.84552
									4.85082	1.53578	4.85082	-1.85296
									4.87504	1.54078	4.87504	-1.8604
									4.89925	1.54579	4.89925	-1.86783
									4.92347	1.55079	4.92347	-1.87527
									4.94769	1.55579	4.94769	-1.88271
									4.97191	1.5608	4.97191	-1.89015
									4.99613	1.5658	4.99613	-1.89759
									5.02034	1.57081	5.02034	-1.90503
									5.04456	1.57581	5.04456	-1.91247
									5.06878	1.58082	5.06878	-1.91991
									5.093	1.58582	5.093	-1.92735
									5.11721	1.59082	5.11721	-1.93479
									5.14143	1.59583	5.14143	-1.94223
									5.16565	1.60083	5.16565	-1.94967
									5.18987	1.60584	5.18987	-1.95711
									5.21409	1.61084	5.21409	-1.96455
									5.2383	1.61585	5.2383	-1.97199
									5.26252	1.62085	5.26252	-1.97943
									5.28674	1.62585	5.28674	-1.98687
									5.31096	1.63086	5.31096	-1.99431
									5.33517	1.63586	5.33517	-2.00174
									5.35939	1.64087	5.35939	-2.00918
									5.38361	1.64587	5.38361	-2.01662
									5.40783	1.65088	5.40783	-2.02406
									5.43204	1.65588	5.43204	-2.0315
									5.45626	1.66088	5.45626	-2.03894
									5.48048	1.66589	5.48048	-2.04638
									5.5047	1.67089	5.5047	-2.05382
									5.52892	1.6759	5.52892	-2.06126
									5.55313	1.6809	5.55313	-2.0687
									5.57735	1.68591	5.57735	-2.07614
									5.60157	1.69091	5.60157	-2.08358
									5.62579	1.69591	5.62579	-2.09102
									5.65	1.70092	5.65	-2.09846
									5.67422	1.70592	5.67422	-2.1059
									5.69844	1.71093	5.69844	-2.11334
									5.72266	1.71593	5.72266	-2.12078
									5.74688	1.72094	5.74688	-2.12822
									5.77109	1.72594	5.77109	-2.13566
									5.79531	1.73094	5.79531	-2.14309
									5.81953	1.73595	5.81953	-2.15053
									5.84375	1.74095	5.84375	-2.15797
									5.86796	1.74596	5.86796	-2.16541
									5.89218	1.75096	5.89218	-2.17285
									5.9164	1.75597	5.9164	-2.18029
									5.94062	1.76097	5.94062	-2.18773
									5.96484	1.76597	5.96484	-2.19517
									5.98905	1.77098	5.98905	-2.20261
									6.01327	1.77598	6.01327	-2.21005
									6.03749	1.78099	6.03749	-2.21749
									6.06171	1.78599	6.06171	-2.22493
									6.08592	1.791	6.08592	-2.23237
									6.11014	1.796	6.11014	-2.23981
									6.13436	1.801	6.13436	-2.24725
									6.15858	1.80601	6.15858	-2.25469
									6.1828	1.81101	6.1828	-2.26213
									6.20701	1.81602	6.20701	-2.26957
									6.23123	1.82102	6.23123	-2.277
									6.25545	1.82603	6.25545	-2.28444
									6.27967	1.83103	6.27967	-2.29188
									6.30388	1.83603	6.30388	-2.29932
									6.3281	1.84104	6.3281	-2.30676
									6.35232	1.84604	6.35232	-2.3142
									6.37654	1.85105	6.37654	-2.32164
									6.40076	1.85605	6.40076	-2.32908
									6.42497	1.86106	6.42497	-2.33652
									6.44919	1.86606	6.44919	-2.34396
									6.47341	1.87106	6.47341	-2.3514
									6.49763	1.87607	6.49763	-2.35884
									6.52184	1.88107	6.52184	-2.36628
									6.54606	1.88608	6.54606	-2.37372
									6.57028	1.89108	6.57028	-2.38116
									6.5945	1.89609	6.5945	-2.3886
									6.61872	1.90109	6.61872	-2.39604
									6.64293	1.90609	6.64293	-2.40348
									6.66715	1.9111	6.66715	-2.41091
									6.69137	1.9161	6.69137	-2.41835
									6.71559	1.92111	6.71559	-2.42579
									6.7398	1.92611	6.7398	-2.43323
									6.76402	1.93112	6.76402	-2.44067
									6.78824	1.93612	6.78824	-2.44811
									6.81246	1.94112	6.81246	-2.45555
									6.83668	1.94613	6.83668	-2.46299
									6.86089	1.95113	6.86089	-2.47043
									6.88511	1.95614	6.88511	-2.47787
									6.90933	1.96114	6.90933	-2.48531
									6.93355	1.96615	6.93355	-2.49275
									6.95776	1.97115	6.95776	-2.50019
									6.98198	1.97615	6.98198	-2.50763
									7.0062	1.98116	7.0062	-2.51507
									7.03042	1.98616	7.03042	-2.52251
									7.05464	1.99117	7.05464	-2.52995
									7.07885	1.99617	7.07885	-2.53739
									7.10307	2.00118	7.10307	-2.54482
									7.12729	2.00618	7.12729	-2.55226
									7.15151	2.01118	7.15151	-2.5597
									7.17572	2.01619	7.17572	-2.56714
									7.19994	2.02119	7.19994	-2.57458
									7.22416	2.0262	7.22416	-2.58202
									7.24838	2.0312	7.24838	-2.58946
									7.2726	2.03621	7.2726	-2.5969
									7.29681	2.04121	7.29681	-2.60434
									7.32103	2.04621	7.32103	-2.61178
									7.34525	2.05122	7.34525	-2.61922
									7.36947	2.05622	7.36947	-2.62666
									7.39368	2.06123	7.39368	-2.6341
									7.4179	2.06623	7.4179	-2.64154
									7.44212	2.07124	7.44212	-2.64898
									7.46634	2.07624	7.46634	-2.65642
									7.49056	2.08124	7.49056	-2.66386
									7.51477	2.08625	7.51477	-2.6713
									7.53899	2.09125	7.53899	-2.67873
									7.56321	2.09626	7.56321	-2.68617
									7.58743	2.10126	7.58743	-2.69361
									7.61164	2.10627	7.61164	-2.70105
									7.63586	2.11127	7.63586	-2.70849
									7.66008	2.11627	7.66008	-2.71593
									7.6843	2.12128	7.6843	-2.72337
									7.70851	2.12628	7.70851	-2.73081
									7.73273	2.13129	7.73273	-2.73825
									7.75695	2.13629	7.75695	-2.74569
									7.78117	2.1413	7.78117	-2.75313
									7.80539	2.1463	7.80539	-2.76057
									7.8296	2.1513	7.8296	-2.76801
									7.85382	2.15631	7.85382	-2.77545
									7.87804	2.16131	7.87804	-2.78289
									7.90226	2.16632	7.90226	-2.79033
									7.92647	2.17132	7.92647	-2.79777
									7.95069	2.17633	7.95069	-2.80521
									7.97491	2.18133	7.97491	-2.81264
									7.99913	2.18633	7.99913	-2.82008
									8.02335	2.19134	8.02335	-2.82752
									8.04756	2.19634	8.04756	-2.83496
									8.07178	2.20135	8.07178	-2.8424
									8.096	2.20635	8.096	-2.84984
									8.12022	2.21136	8.12022	-2.85728
									8.14443	2.21636	8.14443	-2.86472
									8.16865	2.22136	8.16865	-2.87216
									8.19287	2.22637	8.19287	-2.8796
									8.21709	2.23137	8.21709	-2.88704
									8.24131	2.23638	8.24131	-2.89448
									8.26552	2.24138	8.26552	-2.90192
									8.28974	2.24639	8.28974	-2.90936
									8.31396	2.25139	8.31396	-2.9168
									8.33818	2.25639	8.33818	-2.92424
									8.36239	2.2614	8.36239	-2.93168
									8.38661	2.2664	8.38661	-2.93912
									8.41083	2.27141	8.41083	-2.94655
									8.43505	2.27641	8.43505	-2.95399
									8.45927	2.28142	8.45927	-2.96143
									8.48348	2.28642	8.48348	-2.96887
									8.5077	2.29142	8.5077	-2.97631
									8.53192	2.29643	8.53192	-2.98375
									8.55614	2.30143	8.55614	-2.99119
									8.58035	2.30644	8.58035	-2.99863
									8.60457	2.31144	8.60457	-3.00607
									8.62879	2.31645	8.62879	-3.01351
									8.65301	2.32145	8.65301	-3.02095
									8.67723	2.32645	8.67723	-3.02839
									8.70144	2.33146	8.70144	-3.03583
									8.72566	2.33646	8.72566	-3.04327
									8.74988	2.34147	8.74988	-3.05071
									8.7741	2.34647	8.7741	-3.05815
									8.79831	2.35148	8.79831	-3.06559
									8.82253	2.35648	8.82253	-3.07303
									8.84675	2.36148	8.84675	-3.08046
									8.87097	2.36649	8.87097	-3.0879
									8.89519	2.37149	8.89519	-3.09534
									8.9194	2.3765	8.9194	-3.10278
									8.94362	2.3815	8.94362	-3.11022
									8.96784	2.38651	8.96784	-3.11766
									8.99206	2.39151	8.99206	-3.1251
									9.01627	2.39651	9.01627	-3.13254
									9.04049	2.40152	9.04049	-3.13998
									9.06471	2.40652	9.06471	-3.14742
									9.08893	2.41153	9.08893	-3.15486
									9.11315	2.41653	9.11315	-3.1623
									9.13736	2.42154	9.13736	-3.16974
									9.16158	2.42654	9.16158	-3.17718
									9.1858	2.43154	9.1858	-3.18462
									9.21002	2.43655	9.21002	-3.19206
									9.23423	2.44155	9.23423	-3.1995
									9.25845	2.44656	9.25845	-3.20694
									9.28267	2.45156	9.28267	-3.21437
									9.30689	2.45657	9.30689	-3.22181
									9.33111	2.46157	9.33111	-3.22925
									9.35532	2.46657	9.35532	-3.23669
									9.37954	2.47158	9.37954	-3.24413
									9.40376	2.47658	9.40376	-3.25157
									9.42798	2.48159	9.42798	-3.25901
									9.45219	2.48659	9.45219	-3.26645
									9.47641	2.4916	9.47641	-3.27389
									9.50063	2.4966	9.50063	-3.28133
									9.52485	2.5016	9.52485	-3.28877
									9.54907	2.50661	9.54907	-3.29621
									9.57328	2.51161	9.57328	-3.30365
									9.5975	2.51662	9.5975	-3.31109
									9.62172	2.52162	9.62172	-3.31853
									9.64594	2.52663	9.64594	-3.32597
									9.67015	2.53163	9.67015	-3.33341
									9.69437	2.53663	9.69437	-3.34085
									9.71859	2.54164	9.71859	-3.34828
									9.74281	2.54664	9.74281	-3.35572
									9.76703	2.55165	9.76703	-3.36316
									9.79124	2.55665	9.79124	-3.3706
									9.81546	2.56165	9.81546	-3.37804
									9.83968	2.56666	9.83968	-3.38548
									9.8639	2.57166	9.8639	-3.39292
									9.88811	2.57667	9.88811	-3.40036
									9.91233	2.58167	9.91233	-3.4078
									9.93655	2.58668	9.93655	-3.41524
									9.96077	2.59168	9.96077	-3.42268
									9.98498	2.59668	9.98498	-3.43012
									10.0092	2.60169	10.0092	-3.43756
									10.0334	2.60669	10.0334	-3.445
									10.0576	2.6117	10.0576	-3.45244
									10.0819	2.6167	10.0819	-3.45988
									10.1061	2.62171	10.1061	-3.46732
									10.1303	2.62671	10.1303	-3.47476
									10.1545	2.63171	10.1545	-3.48219
									10.1787	2.63672	10.1787	-3.48963
									10.2029	2.64172	10.2029	-3.49707
									10.2272	2.64673	10.2272	-3.50451
									10.2514	2.65173	10.2514	-3.51195
									10.2756	2.65674	10.2756	-3.51939
									10.2998	2.66174	10.2998	-3.52683
									10.324	2.66674	10.324	-3.53427
									10.3483	2.67175	10.3483	-3.54171
									10.3725	2.67675	10.3725	-3.54915
									10.3967	2.68176	10.3967	-3.55659
									10.4209	2.68676	10.4209	-3.56403
									10.4451	2.69177	10.4451	-3.57147
									10.4693	2.69677	10.4693	-3.57891
									10.4936	2.70177	10.4936	-3.58635
									10.5178	2.70678	10.5178	-3.59379
									10.542	2.71178	10.542	-3.60123
									10.5662	2.71679	10.5662	-3.60867
									10.5904	2.72179	10.5904	-3.61611
									10.6146	2.7268	10.6146	-3.62354
									10.6389	2.7318	10.6389	-3.63098
									10.6631	2.7368	10.6631	-3.63842
									10.6873	2.74181	10.6873	-3.64586
									10.7115	2.74681	10.7115	-3.6533
									10.7357	2.75182	10.7357	-3.66074
									10.7599	2.75682	10.7599	-3.66818
									10.7842	2.76183	10.7842	-3.67562
									10.8084	2.76683	10.8084	-3.68306
									10.8326	2.77183	10.8326	-3.6905
									10.8568	2.77684	10.8568	-3.69794
									10.881	2.78184	10.881	-3.70538
									10.9053	2.78685	10.9053	-3.71282
									10.9295	2.79185	10.9295	-3.72026
									10.9537	2.79686	10.9537	-3.7277
									10.9779	2.80186	10.9779	-3.73514
									11.0021	2.80686	11.0021	-3.74258
									11.0264	2.81187	11.0264	-3.75002
									11.0506	2.81687	11.0506	-3.75745
									11.0748	2.82188	11.0748	-3.76489
									11.099	2.82688	11.099	-3.77233
									11.1232	2.83189	11.1232	-3.77977
									11.1474	2.83689	11.1474	-3.78721
									11.1717	2.84189	11.1717	-3.79465
									11.1959	2.8469	11.1959	-3.80209
									11.2201	2.8519	11.2201	-3.80953
									11.2443	2.85691	11.2443	-3.81697
									11.2685	2.86191	11.2685	-3.82441
									11.2927	2.86692	11.2927	-3.83185
									11.317	2.87192	11.317	-3.83929
									11.3412	2.87692	11.3412	-3.84673
									11.3654	2.88193	11.3654	-3.85417
									11.3896	2.88693	11.3896	-3.86161
									11.4138	2.89194	11.4138	-3.86905
									11.4381	2.89694	11.4381	-3.87649
									11.4623	2.90195	11.4623	-3.88393
									11.4865	2.90695	11.4865	-3.89136
									11.5107	2.91195	11.5107	-3.8988
									11.5349	2.91696	11.5349	-3.90624
									11.5591	2.92196	11.5591	-3.91368
									11.5834	2.92697	11.5834	-3.92112
									11.6076	2.93197	11.6076	-3.92856
									11.6318	2.93698	11.6318	-3.936
									11.656	2.94198	11.656	-3.94344
									11.6802	2.94698	11.6802	-3.95088
									11.7044	2.95199	11.7044	-3.95832
									11.7287	2.95699	11.7287	-3.96576
									11.7529	2.962	11.7529	-3.9732
									11.7771	2.967	11.7771	-3.98064
									11.8013	2.97201	11.8013	-3.98808
									11.8255	2.97701	11.8255	-3.99552
									11.8498	2.98201	11.8498	-4.00296
									11.874	2.98702	11.874	-4.0104
									11.8982	2.99202	11.8982	-4.01784
									11.9224	2.99703	11.9224	-4.02527
									11.9466	3.00203	11.9466	-4.03271
									11.9708	3.00704	11.9708	-4.04015
									11.9951	3.01204	11.9951	-4.04759
									12.0193	3.01704	12.0193	-4.05503
									12.0435	3.02205	12.0435	-4.06247
									12.0677	3.02705	12.0677	-4.06991
									12.0919	3.03206	12.0919	-4.07735
									12.1161	3.03706	12.1161	-4.08479
									12.1404	3.04207	12.1404	-4.09223
									12.1646	3.04707	12.1646	-4.09967
									12.1888	3.05207	12.1888	-4.10711
									12.213	3.05708	12.213	-4.11455
									12.2372	3.06208	12.2372	-4.12199
									12.2615	3.06709	12.2615	-4.12943
									12.2857	3.07209	12.2857	-4.13687
									12.3099	3.0771	12.3099	-4.14431
									12.3341	3.0821	12.3341	-4.15175
									12.3583	3.0871	12.3583	-4.15918
									12.3825	3.09211	12.3825	-4.16662
									12.4068	3.09711	12.4068	-4.17406
									12.431	3.10212	12.431	-4.1815
									12.4552	3.10712	12.4552	-4.18894
									12.4794	3.11213	12.4794	-4.19638
									12.5036	3.11713	12.5036	-4.20382
									12.5279	3.12213	12.5279	-4.21126
									12.5521	3.12714	12.5521	-4.2187
									12.5763	3.13214	12.5763	-4.22614
									12.6005	3.13715	12.6005	-4.23358
									12.6247	3.14215	12.6247	-4.24102
									12.6489	3.14716	12.6489	-4.24846
									12.6732	3.15216	12.6732	-4.2559
									12.6974	3.15716	12.6974	-4.26334
									12.7216	3.16217	12.7216	-4.27078
									12.7458	3.16717	12.7458	-4.27822
									12.77	3.17218	12.77	-4.28566
									12.7942	3.17718	12.7942	-4.29309
									12.8185	3.18219	12.8185	-4.30053
									12.8427	3.18719	12.8427	-4.30797
									12.8669	3.19219	12.8669	-4.31541
									12.8911	3.1972	12.8911	-4.32285
									12.9153	3.2022	12.9153	-4.33029
									12.9396	3.20721	12.9396	-4.33773
									12.9638	3.21221	12.9638	-4.34517
									12.988	3.21722	12.988	-4.35261
									13.0122	3.22222	13.0122	-4.36005
									13.0364	3.22722	13.0364	-4.36749
									13.0606	3.23223	13.0606	-4.37493
									13.0849	3.23723	13.0849	-4.38237
									13.1091	3.24224	13.1091	-4.38981
									13.1333	3.24724	13.1333	-4.39725
									13.1575	3.25225	13.1575	-4.40469
									13.1817	3.25725	13.1817	-4.41213
									13.2059	3.26225	13.2059	-4.41957
									13.2302	3.26726	13.2302	-4.427
									13.2544	3.27226	13.2544	-4.43444
									13.2786	3.27727	13.2786	-4.44188
									13.3028	3.28227	13.3028	-4.44932
									13.327	3.28728	13.327	-4.45676
									13.3513	3.29228	13.3513	-4.4642
									13.3755	3.29728	13.3755	-4.47164
									13.3997	3.30229	13.3997	-4.47908
									13.4239	3.30729	13.4239	-4.48652
									13.4481	3.3123	13.4481	-4.49396
									13.4723	3.3173	13.4723	-4.5014
									13.4966	3.32231	13.4966	-4.50884
									13.5208	3.32731	13.5208	-4.51628
									13.545	3.33231	13.545	-4.52372
									13.5692	3.33732	13.5692	-4.53116
									13.5934	3.34232	13.5934	-4.5386
									13.6176	3.34733	13.6176	-4.54604
									13.6419	3.35233	13.6419	-4.55348
									13.6661	3.35734	13.6661	-4.56091
									13.6903	3.36234	13.6903	-4.56835
									13.7145	3.36734	13.7145	-4.57579
									13.7387	3.37235	13.7387	-4.58323
									13.763	3.37735	13.763	-4.59067
									13.7872	3.38236	13.7872	-4.59811
									13.8114	3.38736	13.8114	-4.60555
									13.8356	3.39237	13.8356	-4.61299
									13.8598	3.39737	13.8598	-4.62043
									13.8841	3.40237	13.8841	-4.62787
									13.9083	3.40738	13.9083	-4.63531
									13.9325	3.41238	13.9325	-4.64275
									13.9567	3.41739	13.9567	-4.65019
									13.9809	3.42239	13.9809	-4.65763
									14.0051	3.4274	14.0051	-4.66507
									14.0294	3.4324	14.0294	-4.67251
									14.0536	3.4374	14.0536	-4.67995
									14.0778	3.44241	14.0778	-4.68739
									14.102	3.44741	14.102	-4.69482
									14.1262	3.45242	14.1262	-4.70226
									14.1504	3.45742	14.1504	-4.7097
									14.1747	3.46243	14.1747	-4.71714
									14.1989	3.46743	14.1989	-4.72458
									14.2231	3.47243	14.2231	-4.73202
									14.2473	3.47744	14.2473	-4.73946
									14.2715	3.48244	14.2715	-4.7469
									14.2957	3.48745	14.2957	-4.75434
									14.32	3.49245	14.32	-4.76178
									14.3442	3.49746	14.3442	-4.76922
									14.3684	3.50246	14.3684	-4.77666
									14.3926	3.50746	14.3926	-4.7841
									14.4168	3.51247	14.4168	-4.79154
									14.4411	3.51747	14.4411	-4.79898
									14.4653	3.52248	14.4653	-4.80642
									14.4895	3.52748	14.4895	-4.81386
									14.5137	3.53249	14.5137	-4.8213
									14.5379	3.53749	14.5379	-4.82873
									14.5621	3.54249	14.5621	-4.83617
									14.5864	3.5475	14.5864	-4.84361
									14.6106	3.5525	14.6106	-4.85105
									14.6348	3.55751	14.6348	-4.85849
									14.659	3.56251	14.659	-4.86593
									14.6832	3.56752	14.6832	-4.87337
									14.7074	3.57252	14.7074	-4.88081
									14.7317	3.57752	14.7317	-4.88825
									14.7559	3.58253	14.7559	-4.89569
									14.7801	3.58753	14.7801	-4.90313
									14.8043	3.59254	14.8043	-4.91057
									14.8285	3.59754	14.8285	-4.91801
									14.8528	3.60255	14.8528	-4.92545
									14.877	3.60755	14.877	-4.93289
									14.9012	3.61255	14.9012	-4.94033
									14.9254	3.61756	14.9254	-4.94777
									14.9496	3.62256	14.9496	-4.95521
									14.9738	3.62757	14.9738	-4.96264
									14.9981	3.63257	14.9981	-4.97008
									15.0223	3.63758	15.0223	-4.97752
									15.0465	3.64258	15.0465	-4.98496
									15.0707	3.64758	15.0707	-4.9924
									15.0949	3.65259	15.0949	-4.99984
									15.1191	3.65759	15.1191	-5.00728
									15.1434	3.6626	15.1434	-5.01472
									15.1676	3.6676	15.1676	-5.02216
									15.1918	3.6726	15.1918	-5.0296
									15.216	3.67761	15.216	-5.03704
									15.2402	3.68261	15.2402	-5.04448
									15.2645	3.68762	15.2645	-5.05192
									15.2887	3.69262	15.2887	-5.05936
									15.3129	3.69763	15.3129	-5.0668
									15.3371	3.70263	15.3371	-5.07424
									15.3613	3.70763	15.3613	-5.08168
									15.3856	3.71264	15.3856	-5.08912
									15.4098	3.71764	15.4098	-5.09655
									15.434	3.72265	15.434	-5.10399
									15.4582	3.72765	15.4582	-5.11143
									15.4824	3.73266	15.4824	-5.11887
									15.5066	3.73766	15.5066	-5.12631
									15.5308	3.74266	15.5308	-5.13375
									15.5551	3.74767	15.5551	-5.14119
									15.5793	3.75267	15.5793	-5.14863
									15.6035	3.75768	15.6035	-5.15607
									15.6277	3.76268	15.6277	-5.16351
									15.6519	3.76769	15.6519	-5.17095
									15.6762	3.77269	15.6762	-5.17839
									15.7004	3.77769	15.7004	-5.18583
									15.7246	3.7827	15.7246	-5.19327
									15.7488	3.7877	15.7488	-5.20071
									15.773	3.79271	15.773	-5.20815
									15.7973	3.79771	15.7973	-5.21559
									15.8215	3.80272	15.8215	-5.22303
									15.8457	3.80772	15.8457	-5.23047
									15.8699	3.81272	15.8699	-5.2379
									15.8941	3.81773	15.8941	-5.24534
									15.9183	3.82273	15.9183	-5.25278
									15.9426	3.82774	15.9426	-5.26022
									15.9668	3.83274	15.9668	-5.26766
									15.991	3.83775	15.991	-5.2751
									16.0152	3.84275	16.0152	-5.28254
									16.0394	3.84775	16.0394	-5.28998
									16.0636	3.85276	16.0636	-5.29742
									16.0879	3.85776	16.0879	-5.30486
									16.1121	3.86277	16.1121	-5.3123
									16.1363	3.86777	16.1363	-5.31974
									16.1605	3.87278	16.1605	-5.32718
									16.1847	3.87778	16.1847	-5.33462
									16.209	3.88278	16.209	-5.34206
									16.2332	3.88779	16.2332	-5.3495
									16.2574	3.89279	16.2574	-5.35694
									16.2816	3.8978	16.2816	-5.36438
									16.3058	3.9028	16.3058	-5.37181
									16.33	3.90781	16.33	-5.37925
									16.3543	3.91281	16.3543	-5.38669
									16.3785	3.91781	16.3785	-5.39413
									16.4027	3.92282	16.4027	-5.40157
									16.4269	3.92782	16.4269	-5.40901
									16.4511	3.93283	16.4511	-5.41645
									16.4753	3.93783	16.4753	-5.42389
									16.4996	3.94284	16.4996	-5.43133
									16.5238	3.94784	16.5238	-5.43877
									16.548	3.95284	16.548	-5.44621
									16.5722	3.95785	16.5722	-5.45365
									16.5964	3.96285	16.5964	-5.46109
									16.6207	3.96786	16.6207	-5.46853
									16.6449	3.97286	16.6449	-5.47597
									16.6691	3.97787	16.6691	-5.48341
									16.6933	3.98287	16.6933	-5.49085
									16.7175	3.98787	16.7175	-5.49829
									16.7417	3.99288	16.7417	-5.50572
									16.766	3.99788	16.766	-5.51316
									16.7902	4.00289	16.7902	-5.5206
									16.8144	4.00789	16.8144	-5.52804
									16.8386	4.0129	16.8386	-5.53548
									16.8628	4.0179	16.8628	-5.54292
									16.887	4.0229	16.887	-5.55036
									16.9113	4.02791	16.9113	-5.5578
									16.9355	4.03291	16.9355	-5.56524
									16.9597	4.03792	16.9597	-5.57268
									16.9839	4.04292	16.9839	-5.58012
									17.0081	4.04793	17.0081	-5.58756
									17.0324	4.05293	17.0324	-5.595
									17.0566	4.05793	17.0566	-5.60244
									17.0808	4.06294	17.0808	-5.60988
									17.105	4.06794	17.105	-5.61732
									17.1292	4.07295	17.1292	-5.62476
									17.1534	4.07795	17.1534	-5.6322
									17.1777	4.08296	17.1777	-5.63963
									17.2019	4.08796	17.2019	-5.64707
									17.2261	4.09296	17.2261	-5.65451
									17.2503	4.09797	17.2503	-5.66195
									17.2745	4.10297	17.2745	-5.66939
									17.2987	4.10798	17.2987	-5.67683
									17.323	4.11298	17.323	-5.68427
									17.3472	4.11799	17.3472	-5.69171
									17.3714	4.12299	17.3714	-5.69915
									17.3956	4.12799	17.3956	-5.70659
									17.4198	4.133	17.4198	-5.71403
									17.4441	4.138	17.4441	-5.72147
									17.4683	4.14301	17.4683	-5.72891
									17.4925	4.14801	17.4925	-5.73635
									17.5167	4.15302	17.5167	-5.74379
									17.5409	4.15802	17.5409	-5.75123
									17.5651	4.16302	17.5651	-5.75867
									17.5894	4.16803	17.5894	-5.76611
									17.6136	4.17303	17.6136	-5.77354
									17.6378	4.17804	17.6378	-5.78098
									17.662	4.18304	17.662	-5.78842
									17.6862	4.18805	17.6862	-5.79586
									17.7105	4.19305	17.7105	-5.8033
									17.7347	4.19805	17.7347	-5.81074
									17.7589	4.20306	17.7589	-5.81818
									17.7831	4.20806	17.7831	-5.82562
									17.8073	4.21307	17.8073	-5.83306
									17.8315	4.21807	17.8315	-5.8405
									17.8558	4.22308	17.8558	-5.84794
									17.88	4.22808	17.88	-5.85538
									17.9042	4.23308	17.9042	-5.86282
									17.9284	4.23809	17.9284	-5.87026
									17.9526	4.24309	17.9526	-5.8777
									17.9768	4.2481	17.9768	-5.88514
									18.0011	4.2531	18.0011	-5.89258
									18.0253	4.25811	18.0253	-5.90002
									18.0495	4.26311	18.0495	-5.90745
									18.0737	4.26811	18.0737	-5.91489
									18.0979	4.27312	18.0979	-5.92233
									18.1222	4.27812	18.1222	-5.92977
									18.1464	4.28313	18.1464	-5.93721
									18.1706	4.28813	18.1706	-5.94465
									18.1948	4.29314	18.1948	-5.95209
									18.219	4.29814	18.219	-5.95953
									18.2432	4.30314	18.2432	-5.96697
									18.2675	4.30815	18.2675	-5.97441
									18.2917	4.31315	18.2917	-5.98185
									18.3159	4.31816	18.3159	-5.98929
									18.3401	4.32316	18.3401	-5.99673
									18.3643	4.32817	18.3643	-6.00417
									18.3885	4.33317	18.3885	-6.01161
									18.4128	4.33817	18.4128	-6.01905
									18.437	4.34318	18.437	-6.02649
									18.4612	4.34818	18.4612	-6.03393
									18.4854	4.35319	18.4854	-6.04136
									18.5096	4.35819	18.5096	-6.0488
									18.5339	4.3632	18.5339	-6.05624
									18.5581	4.3682	18.5581	-6.06368
									18.5823	4.3732	18.5823	-6.07112
									18.6065	4.37821	18.6065	-6.07856
									18.6307	4.38321	18.6307	-6.086
									18.6549	4.38822	18.6549	-6.09344
									18.6792	4.39322	18.6792	-6.10088
									18.7034	4.39823	18.7034	-6.10832
									18.7276	4.40323	18.7276	-6.11576
									18.7518	4.40823	18.7518	-6.1232
									18.776	4.41324	18.776	-6.13064
									18.8002	4.41824	18.8002	-6.13808
									18.8245	4.42325	18.8245	-6.14552
									18.8487	4.42825	18.8487	-6.15296
									18.8729	4.43326	18.8729	-6.1604
									18.8971	4.43826	18.8971	-6.16784
									18.9213	4.44326	18.9213	-6.17527
									18.9456	4.44827	18.9456	-6.18271
									18.9698	4.45327	18.9698	-6.19015
									18.994	4.45828	18.994	-6.19759
									19.0182	4.46328	19.0182	-6.20503
									19.0424	4.46829	19.0424	-6.21247
									19.0666	4.47329	19.0666	-6.21991
									19.0909	4.47829	19.0909	-6.22735
									19.1151	4.4833	19.1151	-6.23479
									19.1393	4.4883	19.1393	-6.24223
									19.1635	4.49331	19.1635	-6.24967
									19.1877	4.49831	19.1877	-6.25711
									19.212	4.50332	19.212	-6.26455
									19.2362	4.50832	19.2362	-6.27199
									19.2604	4.51332	19.2604	-6.27943
									19.2846	4.51833	19.2846	-6.28687
									19.3088	4.52333	19.3088	-6.29431
									19.333	4.52834	19.333	-6.30175
									19.3573	4.53334	19.3573	-6.30918
									19.3815	4.53835	19.3815	-6.31662
									19.4057	4.54335	19.4057	-6.32406
									19.4299	4.54835	19.4299	-6.3315
									19.4541	4.55336	19.4541	-6.33894
									19.4783	4.55836	19.4783	-6.34638
									19.5026	4.56337	19.5026	-6.35382
									19.5268	4.56837	19.5268	-6.36126
									19.551	4.57338	19.551	-6.3687
									19.5752	4.57838	19.5752	-6.37614
									19.5994	4.58338	19.5994	-6.38358
									19.6237	4.58839	19.6237	-6.39102
									19.6479	4.59339	19.6479	-6.39846
									19.6721	4.5984	19.6721	-6.4059
									19.6963	4.6034	19.6963	-6.41334
									19.7205	4.60841	19.7205	-6.42078
									19.7447	4.61341	19.7447	-6.42822
									19.769	4.61841	19.769	-6.43566
									19.7932	4.62342	19.7932	-6.44309
									19.8174	4.62842	19.8174	-6.45053
									19.8416	4.63343	19.8416	-6.45797
									19.8658	4.63843	19.8658	-6.46541
									19.89	4.64344	19.89	-6.47285
									19.9143	4.64844	19.9143	-6.48029
									19.9385	4.65344	19.9385	-6.48773
									19.9627	4.65845	19.9627	-6.49517
									19.9869	4.66345	19.9869	-6.50261
									20.0111	4.66846	20.0111	-6.51005
									20.0354	4.67346	20.0354	-6.51749
									20.0596	4.67847	20.0596	-6.52493
									20.0838	4.68347	20.0838	-6.53237
									20.108	4.68847	20.108	-6.53981
									20.1322	4.69348	20.1322	-6.54725
									20.1564	4.69848	20.1564	-6.55469
									20.1807	4.70349	20.1807	-6.56213
									20.2049	4.70849	20.2049	-6.56957
									20.2291	4.7135	20.2291	-6.577
									20.2533	4.7185	20.2533	-6.58444
									20.2775	4.7235	20.2775	-6.59188
									20.3017	4.72851	20.3017	-6.59932
									20.326	4.73351	20.326	-6.60676
									20.3502	4.73852	20.3502	-6.6142
									20.3744	4.74352	20.3744	-6.62164
									20.3986	4.74852	20.3986	-6.62908
									20.4228	4.75353	20.4228	-6.63652
									20.4471	4.75853	20.4471	-6.64396
									20.4713	4.76354	20.4713	-6.6514
									20.4955	4.76854	20.4955	-6.65884
									20.5197	4.77355	20.5197	-6.66628
									20.5439	4.77855	20.5439	-6.67372
									20.5681	4.78355	20.5681	-6.68116
									20.5924	4.78856	20.5924	-6.6886
									20.6166	4.79356	20.6166	-6.69604
									20.6408	4.79857	20.6408	-6.70348
									20.665	4.80357	20.665	-6.71092
									20.6892	4.80858	20.6892	-6.71835
									20.7135	4.81358	20.7135	-6.72579
									20.7377	4.81858	20.7377	-6.73323
									20.7619	4.82359	20.7619	-6.74067
									20.7861	4.82859	20.7861	-6.74811
									20.8103	4.8336	20.8103	-6.75555
									20.8345	4.8386	20.8345	-6.76299
									20.8588	4.84361	20.8588	-6.77043
									20.883	4.84861	20.883	-6.77787
									20.9072	4.85361	20.9072	-6.78531
									20.9314	4.85862	20.9314	-6.79275
									20.9556	4.86362	20.9556	-6.80019
									20.9798	4.86863	20.9798	-6.80763
									21.0041	4.87363	21.0041	-6.81507
									21.0283	4.87864	21.0283	-6.82251
									21.0525	4.88364	21.0525	-6.82995
									21.0767	4.88864	21.0767	-6.83739
									21.1009	4.89365	21.1009	-6.84483
									21.1252	4.89865	21.1252	-6.85226
									21.1494	4.90366	21.1494	-6.8597
									21.1736	4.90866	21.1736	-6.86714
									21.1978	4.91367	21.1978	-6.87458
									21.222	4.91867	21.222	-6.88202
									21.2462	4.92367	21.2462	-6.88946
									21.2705	4.92868	21.2705	-6.8969
									21.2947	4.93368	21.2947	-6.90434
									21.3189	4.93869	21.3189	-6.91178
									21.3431	4.94369	21.3431	-6.91922
									21.3673	4.9487	21.3673	-6.92666
									21.3915	4.9537	21.3915	-6.9341
									21.4158	4.9587	21.4158	-6.94154
									21.44	4.96371	21.44	-6.94898
									21.4642	4.96871	21.4642	-6.95642
									21.4884	4.97372	21.4884	-6.96386
									21.5126	4.97872	21.5126	-6.9713
									21.5369	4.98373	21.5369	-6.97874
									21.5611	4.98873	21.5611	-6.98617
									21.5853	4.99373	21.5853	-6.99361
									21.6095	4.99874	21.6095	-7.00105
									21.6337	5.00374	21.6337	-7.00849
									21.6579	5.00875	21.6579	-7.01593
									21.6822	5.01375	21.6822	-7.02337
									21.7064	5.01876	21.7064	-7.03081
									21.7306	5.02376	21.7306	-7.03825
									21.7548	5.02876	21.7548	-7.04569
									21.779	5.03377	21.779	-7.05313
									21.8032	5.03877	21.8032	-7.06057
									21.8275	5.04378	21.8275	-7.06801
									21.8517	5.04878	21.8517	-7.07545
									21.8759	5.05379	21.8759	-7.08289
									21.9001	5.05879	21.9001	-7.09033
									21.9243	5.06379	21.9243	-7.09777
									21.9486	5.0688	21.9486	-7.10521
									21.9728	5.0738	21.9728	-7.11265
									21.997	5.07881	21.997	-7.12008
									22.0212	5.08381	22.0212	-7.12752
									22.0454	5.08882	22.0454	-7.13496
									22.0696	5.09382	22.0696	-7.1424
									22.0939	5.09882	22.0939	-7.14984
									22.1181	5.10383	22.1181	-7.15728
									22.1423	5.10883	22.1423	-7.16472
									22.1665	5.11384	22.1665	-7.17216
									22.1907	5.11884	22.1907	-7.1796
									22.215	5.12385	22.215	-7.18704
									22.2392	5.12885	22.2392	-7.19448
									22.2634	5.13385	22.2634	-7.20192
									22.2876	5.13886	22.2876	-7.20936
									22.3118	5.14386	22.3118	-7.2168
									22.3361	5.14887	22.3361	-7.22424
									22.3603	5.15387	22.3603	-7.23168
									22.3845	5.15888	22.3845	-7.23912
									22.4087	5.16388	22.4087	-7.24656
									22.4329	5.16888	22.4329	-7.25399
									22.4571	5.17389	22.4571	-7.26143
									22.4813	5.17889	22.4813	-7.26887
									22.5056	5.1839	22.5056	-7.27631
									22.5298	5.1889	22.5298	-7.28375
									22.554	5.19391	22.554	-7.29119
									22.5782	5.19891	22.5782	-7.29863
									22.6024	5.20391	22.6024	-7.30607
									22.6267	5.20892	22.6267	-7.31351
									22.6509	5.21392	22.6509	-7.32095
									22.6751	5.21893	22.6751	-7.32839
									22.6993	5.22393	22.6993	-7.33583
									22.7235	5.22894	22.7235	-7.34327
									22.7477	5.23394	22.7477	-7.35071
									22.772	5.23894	22.772	-7.35815
									22.7962	5.24395	22.7962	-7.36559
									22.8204	5.24895	22.8204	-7.37303
									22.8446	5.25396	22.8446	-7.38047
									22.8688	5.25896	22.8688	-7.3879
									22.893	5.26397	22.893	-7.39534
									22.9173	5.26897	22.9173	-7.40278
									22.9415	5.27397	22.9415	-7.41022
									22.9657	5.27898	22.9657	-7.41766
									22.9899	5.28398	22.9899	-7.4251
									23.0141	5.28899	23.0141	-7.43254
									23.0384	5.29399	23.0384	-7.43998
									23.0626	5.299	23.0626	-7.44742
									23.0868	5.304	23.0868	-7.45486
									23.111	5.309	23.111	-7.4623
									23.1352	5.31401	23.1352	-7.46974
									23.1594	5.31901	23.1594	-7.47718
									23.1837	5.32402	23.1837	-7.48462
									23.2079	5.32902	23.2079	-7.49206
									23.2321	5.33403	23.2321	-7.4995
									23.2563	5.33903	23.2563	-7.50694
									23.2805	5.34403	23.2805	-7.51438
									23.3048	5.34904	23.3048	-7.52181
									23.329	5.35404	23.329	-7.52925
									23.3532	5.35905	23.3532	-7.53669
									23.3774	5.36405	23.3774	-7.54413
									23.4016	5.36906	23.4016	-7.55157
									23.4259	5.37406	23.4259	-7.55901
									23.4501	5.37906	23.4501	-7.56645
									23.4743	5.38407	23.4743	-7.57389
									23.4985	5.38907	23.4985	-7.58133
									23.5227	5.39408	23.5227	-7.58877
									23.5469	5.39908	23.5469	-7.59621
									23.5711	5.40409	23.5711	-7.60365
									23.5954	5.40909	23.5954	-7.61109
									23.6196	5.41409	23.6196	-7.61853
									23.6438	5.4191	23.6438	-7.62597
									23.668	5.4241	23.668	-7.63341
									23.6922	5.42911	23.6922	-7.64085
									23.7165	5.43411	23.7165	-7.64829
									23.7407	5.43912	23.7407	-7.65572
									23.7649	5.44412	23.7649	-7.66316
									23.7891	5.44912	23.7891	-7.6706
									23.8133	5.45413	23.8133	-7.67804
									23.8376	5.45913	23.8376	-7.68548
									23.8618	5.46414	23.8618	-7.69292
									23.886	5.46914	23.886	-7.70036
									23.9102	5.47415	23.9102	-7.7078
									23.9344	5.47915	23.9344	-7.71524
									23.9586	5.48415	23.9586	-7.72268
									23.9828	5.48916	23.9828	-7.73012
									24.0071	5.49416	24.0071	-7.73756
									24.0313	5.49917	24.0313	-7.745
									24.0555	5.50417	24.0555	-7.75244
									24.0797	5.50918	24.0797	-7.75988
									24.1039	5.51418	24.1039	-7.76732
									24.1282	5.51918	24.1282	-7.77476
									24.1524	5.52419	24.1524	-7.7822
									24.1766	5.52919	24.1766	-7.78963
									24.2008	5.5342	24.2008	-7.79707
									24.225	5.5392	24.225	-7.80451
									24.2492	5.54421	24.2492	-7.81195
									24.2735	5.54921	24.2735	-7.81939
									24.2977	5.55421	24.2977	-7.82683
									24.3219	5.55922	24.3219	-7.83427
									24.3461	5.56422	24.3461	-7.84171
									24.3703	5.56923	24.3703	-7.84915
									24.3946	5.57423	24.3946	-7.85659
									24.4188	5.57924	24.4188	-7.86403
									24.443	5.58424	24.443	-7.87147
									24.4672	5.58924	24.4672	-7.87891
									24.4914	5.59425	24.4914	-7.88635
									24.5156	5.59925	24.5156	-7.89379
									24.5399	5.60426	24.5399	-7.90123
									24.5641	5.60926	24.5641	-7.90867
									24.5883	5.61427	24.5883	-7.91611
									24.6125	5.61927	24.6125	-7.92354
									24.6367	5.62427	24.6367	-7.93098
									24.6609	5.62928	24.6609	-7.93842
									24.6852	5.63428	24.6852	-7.94586
									24.7094	5.63929	24.7094	-7.9533
									24.7336	5.64429	24.7336	-7.96074
									24.7578	5.6493	24.7578	-7.96818
									24.782	5.6543	24.782	-7.97562
									24.8063	5.6593	24.8063	-7.98306
									24.8305	5.66431	24.8305	-7.9905
									24.8547	5.66931	24.8547	-7.99794
									24.8789	5.67432	24.8789	-8.00538
									24.9031	5.67932	24.9031	-8.01282
									24.9274	5.68433	24.9274	-8.02026
									24.9516	5.68933	24.9516	-8.0277
									24.9758	5.69433	24.9758	-8.03514
									25	5.69934	25	-8.04258

## Sheet: Figure 5
Figure						Figure						Figure					Figure
5						5						5					5
b						c						d					e		43.8	90.4	62	187	13.6
	Zre	Zim	Zre	Zim			Cycle Number	Specific Capacity					Thickness	Areal Capacity	Vol. Capacity				mg/cm^2
	Ohm cm^2	Ohm cm^2	Ohm cm^2	Ohm cm^2				mAh/g					um	mAh/cm^2	mAh/cm^3			Areal Energy Density (mWh/cm^2)	34	87	59	189	11
	w. Ace, w. DMF, w. IL		w. Ace, w. DMF, w./o. IL					198 um	366 um	553 um			198	7.14203	443.604			Gravimetric Energy Density (W*kg/cm)	362	543	489	632	226
	1.5898	0.54927	2.32354	0.50743			1	210	203.9	197.7			366	15.4295	419.281			Volumetric Energy Density (W*L/cm)	704	1071	912	1338	280
	1.59375	0.39883	2.33002	0.32639			2	214.1	205.1	195.3			553	21.9591	415.107
	1.60581	0.28985	2.35348	0.19282			3	211.6	202.5	194.8			1125	49.6742	441.548
	1.62094	0.2053	2.38594	0.083			4	196.6	185.9	165
	1.63858	0.13316	2.42453	-0.01185			5	195.3	183.6	162.7
	1.67535	-0.00545	2.4639	-0.107			6	192.7	180.7	157.7
	1.68986	-0.04134	2.51115	-0.1915			7	170.6	153.6	99.2
	1.69983	-0.07201	2.57473	-0.27503			8	167.3	150.8	98.3
	1.71401	-0.10268	2.62129	-0.33138			9	165.2	145.9	100.6
	1.75372	-0.13785	2.67161	-0.38294			10	157.7	141.9	95.4
	1.75621	-0.17041	2.72726	-0.44269			11	154.6	142.2	92.7
	1.78707	-0.19999	2.82224	-0.51016			12	112.7	103.3	58.4
	1.82472	-0.23029	2.88001	-0.57541			13	113.8	97.7	52.9
	1.86878	-0.25602	2.94961	-0.64502			14	115.8	93	51.6
	1.91852	-0.274	3.05053	-0.71397			15	119.1	90.3	49.7
	1.9696	-0.2865	3.1686	-0.78349			16	114.5	89.9	48
	2.02915	-0.29473	3.31936	-0.85055			17	81.3	61.6	35.1
	2.07583	-0.29484	3.46474	-0.89975			18	79.9	59.8	34.4
	2.12677	-0.29325	3.63031	-0.93422			19	80.1	57.3	33.7
	2.17019	-0.28917	3.7944	-0.95351			20	80.7	55.3	33.9
	2.20936	-0.28488	3.94691	-0.95894			21	80.8	53.8	34.1
	2.24983	-0.28055	4.10942	-0.95784			22	197.7	178.3	171.1
	2.28331	-0.28014	4.24001	-0.94895			23	198.4	183	174.5
	2.31873	-0.28347	4.3815	-0.94355			24	199.8	183	176.2
	2.35295	-0.28932	4.51721	-0.93819			25	199.6	182.4	175.7
	2.38477	-0.2991	4.63584	-0.93855			26	199.3	181.08	169.7
	2.41976	-0.31438	4.75925	-0.94616
	2.45799	-0.33363	4.88836	-0.96397
	2.51948	-0.36015	5.00585	-0.98734
	2.54754	-0.38643	5.18283	-1.03079
	2.58734	-0.42146	5.27753	-1.06783
	2.63297	-0.4595	5.39645	-1.12121
	2.69086	-0.50704	5.54184	-1.18404
	2.75341	-0.56285	5.70023	-1.25868
	2.82035	-0.62217	5.85703	-1.35244
	2.89378	-0.69176	6.02711	-1.45011
	2.98204	-0.77302	6.21747	-1.57063
	3.07063	-0.85508	6.40989	-1.6951
	3.1762	-0.9561	6.62817	-1.84692
	3.29674	-1.07361	6.88021	-2.02156
	3.42005	-1.1924	7.1241	-2.19707
	3.57156	-1.33776	7.40722	-2.4059
	3.74413	-1.50464	7.73323	-2.65704
	3.91713	-1.67084	8.04866	-2.91097
	4.12514	-1.87338	8.41121	-3.20102
	4.35287	-2.09761	8.81802	-3.53745
	4.67085	-2.38134	9.26413	-3.91022
	4.89608	-2.63295	9.75334	-4.32718
	5.21278	-2.95171	10.2926	-4.79342
	5.56878	-3.31	10.8825	-5.32135
	5.96513	-3.71273	11.5353	-5.91586
	6.40574	-4.16656	12.2575	-6.57728
	6.8921	-4.67415	13.0436	-7.32304
	7.43989	-5.24473	13.9192	-8.17041
	8.04522	-5.88079	14.8929	-9.12887
	8.66798	-6.55247	15.9104	-10.1638
	9.33215	-7.32938	17.0731	-11.3783
	10.0089	-8.23572	18.3565	-12.7547
	10.6517	-9.31458	19.7503	-14.3136
	11.2639	-10.6523	21.3923	-16.2287
	11.8292	-12.3435	22.7828	-18.1644
	12.3623	-14.497	24.3808	-20.58
	12.8742	-17.252	25.9967	-23.5016
	13.3932	-20.7808	27.6166	-27.0725
	13.9409	-25.2511	29.2151	-31.4648
	14.5598	-30.9147	30.8339	-36.9864
	15.2929	-38.0022	32.5187	-43.9623
	16.2036	-46.9286	34.1658	-52.5695
	17.3679	-58.0493	35.9079	-63.4585
	18.787	-71.856	37.7488	-77.1326
	20.6186	-89.0005	39.715	-94.2705
	22.9132	-110.265	41.8919	-115.749
	25.795	-136.617	44.2843	-142.658
	29.2945	-169.219	47.0019	-176.401
	33.7039	-209.725	50.2889	-218.664
	39.6753	-263.536	54.3931	-271.537

## Sheet: Figure 6
Figure						Figure									Figure					Figure
6						6									6					6
a						b									c					e
	Cycle Number	Specific Capacity					Cycle Number	Volumetric Capacity			Coulombic Efficiency					Cycle Number	Specific Capacity	Coulombic Efficiency			Grav. Cap.	Vol. Cap.	Grav. Cap.	Vol. Cap.	Grav. Cap.	Vol. Cap.	Grav. Cap.	Vol. Cap.	Grav. Cap.	Vol. Cap.	Grav. Cap.	Vol. Cap.	Grav. Cap.	Vol. Cap.	Grav. Cap.	Vol. Cap.	Grav. Cap.	Vol. Cap.	Grav. Cap.	Vol. Cap.	Grav. Cap.	Vol. Cap.	Grav. Cap.	Vol. Cap.	Grav. Cap.	Vol. Cap.	Grav. Cap.	Vol. Cap.	Grav. Cap.
		mAh/g						mAh/cm^3			%						mAh/g	%			mAh/g	mAh/cm^3	mAh/g	mAh/cm^3	mAh/g	mAh/cm^3	mAh/g	mAh/cm^3	mAh/g	mAh/cm^3	mAh/g	mAh/cm^3	mAh/g	mAh/cm^3	mAh/g	mAh/cm^3	mAh/g	mAh/cm^3	mAh/g	mAh/cm^3	mAh/g	mAh/cm^3	mAh/g	mAh/cm^3	mAh/g	mAh/cm^3	mAh/g	mAh/cm^3	mAh/g
		NMC811-PILG_73.9%	NMC811-PILG_86.7%	NMC811-PILG_92.7%				NMC811-PILG_73.9%	NMC811-PILG_86.7%	NMC811-PILG_92.7%	NMC811-PILG_73.9%	NMC811-PILG_86.7%	NMC811-PILG_92.7%				NMC811-PILG_86.7%				Proc. Natl. Acad. Sci. 2023		Nat. Energy 2019		Adv. Mater. 2018		Adv. Energy Mater. 2018		Nano Lett. 2021		Nano Lett. 2020		Adv. Energy Mater. 2019		ACS Nano 2021		Energy Storage Mater. 2021		Adv. Energy Mater. 2019		J. Mater. Chem. A 2019		Energy Storage Mater. 2021		Proc. Natl. Acad. Sci. 2020		This work		This work
	1	218.5	197.367	204.493			1	426.056	469.276	445.397	87.1232	85.7469	73.3643			1	197.911	88.8474			137	266.667	187.097	362.5	130.667	163.333	140	210	169.841	225.977	156.25	200	151.852	121.481	156	130	151	116.154	139.303	318.182	162.5	144.444	141.875	265.497	150	102	219	431	203
	2	220.5	198.378	202.85			2	431.121	470.986	468.706	99.8948	98.5309	103.434			2	198.769	97.7417
	3	221.3	199.777	201.96			3	429.374	467.794	489.338	98.4632	98.3363	103.384			3	198.649	99.2685		Figure
	4	202.2	187.335	172.627			4	429.445	467.166	488.224	99.5423	99.5265	99.7533			4	178.561	93.544		6
	5	201.1	185.868	172.616			5	428.339	469.541	491.47	99.6699	100.116	100.647			5	178.075	99.8184		f
	6	201.7	184.949	176.656			6	430.029	468.072	492.68	99.9676	99.7752	100.497			6	177.876	99.6321				Mass per Ah								Mass per Ah
	7	200.3	184.579	176.653			7	432.17	462.414	487.536	100.487	98.7537	99.119			7	178.065	99.8981				g/Ah								g/Ah
	8	200.2	184.291	175.939			8	431.405	466.242	497.62	99.5417	100.763	101.66			8	179.353	100.42				CAM	Li (20 um)	Carbon	Polymer	Al foil	Electrolyte	Separator		CAM	Li (20 um)	Carbon	Polymer	Al foil	Electrolyte	Separator
	9	179.5	165.193	107.16			9	433.795	464.209	494.797	100.357	99.5458	99.0242			9	131.527	85.2023		Slurry Coating									Active CMPNT	4.99886	0.19609
	10	177.2	163.843	103.314			10	430.422	465.569	490.412	99.2464	99.9775	99.6734			10	126.537	97.1306											Passive CMPNT			0.58753	0.29376	1.54171	1.19072	0.118
	11	177.2	163.387	107.043			11	429.686	465.559	489.996	99.8083	100.278	99.9607			11	125.027	98.4336		NMC811(73.9%)-PILG	Active CMPNT	4.44	0.05						Active CMPNT	4.59	0.17
	12	176.2	162.021	104.015			12	426.874	464.357	490.287	99.2616	99.5068	99.9293			12	123.86	99.5631			Passive CMPNT			0.66	0.9	0	0.15	0.06	Passive CMPNT			0.69	0.93	0	0.47	0.19
	13	175.4	162.571	100.331			13	426.146	463.046	478.668	99.8001	99.8159	98.4438			13	127.188	99.2457		NMC811(86.7%)-PILG	Active CMPNT	4.91	0.04						Active CMPNT	5.23	0.15
	14	146.4	132.962	51.5632			14	425.482	459.183	485.691	99.9192	99.2204	102.11			14	62.7569	75.417			Passive CMPNT			0.33	0.43	0	0.12	0.05	Passive CMPNT			0.35	0.45	0	0.43	0.17
	15	145.8	127.963	47.8555			15	425.818	458.034	480.49	99.9624	99.7068	98.4675			15	62.0737	93.399		NMC811(92.7%)-PILG	Active CMPNT	5.94	0.05						Active CMPNT	5.94	0.15
	16	146	124.609	44.9186			16	423.728	457.724	482.849	99.5491	100.348	100.321			16	60.6847	97.2953			Passive CMPNT			0.03	0.24	0	0.13	0.05	Passive CMPNT			0.23	0.24	0	0.41	0.16
	17	143.8	123.396	45.6766			17	422.042	457.2	480.559	99.6477	99.6098	99.8924			17	59.3159	97.652
	18	141.9	121.051	46.7261			18	422.426	454.893	472.484	100.048	99.6591	98.4182			18	58.1429	98.271
	19	104	79.4104	20.3145			19	420.193	453.04	462.084	99.5144	99.6886	99.8959			19	27.9183	91.2217
	20	106.2	75.2205	19.9491			20	420.995	453.178	461.034	100.111	99.9927	98.8184			20	27.0692	105.642
	21	105.2	73.5927	19.4959			21	415.826	451.706	458.88	99.048	99.8327	99.7243			21	26.8965	104.427
	22	104.5	72.2253	18.9275			22	422.955	446.87	445.161	101.331	99.0522	98.3957			22	27.1803	101.513
	23	103.1	71.3546	18.5852			23	417.36	452.468	449.74	98.8114	101.286	100.776			23	27.0799	101.013
	24	60.4	38.718	9.40087			24	418.818	447.923	455.924	100.151	98.9697	100.443			24	15.2561	101.015
	25	61.7	37.6917	9.73448			25	419.027	449.154	450.224	100.24	99.9988	99.1663			25	15.3991	111.181
	26	61.7	37.3607	9.6993			26	415.237	448.791	451.314	99.0333	100.227	100.061			26	15.5243	110.433
	27	62.9	37.928	9.72007			27	413.656	444.978	437.215	99.88	99.0756	98.699			27	15.8115	106.352
	28	63	37.3203	9.63902			28	413.001	442.816	440.729	99.751	99.9284	100.716			28	15.6408	104.435
	29	195.8	178.76	162.744			29	411.361	441.027	429.092	99.8022	99.5073	98.6656			29	173.808	139.241
	30	193.4	177.184	166.101			30	408.674	440.779	435.396	99.2585	100.072	100.617			30	174.452	100.342
	31	192.7	177.648	165.018			31	408.451	432.503	439.451	100.426	98.4704	99.9988			31	175.509	100.116
	32	192.9	176.904	167.741			32	408.738	437.5	432.329	99.8066	100.893	99.8491			32	175.054	99.8618
	33	191	179.569	166.533			33	409.18	436.696	434.545	100.155	99.9341	100.86			33	175.808	100.339
	34	191.2	177.563	164.746			34	408.278	437.498	424.442	99.6872	100.046	98.6008			34	175.204	99.645
	35	193.5	178.387	164.579			35	408.309	434.447	429.362	99.9168	99.6502	100.885			35	175.206	99.8838
	36	191.8	177.26	162.533			36	406.001	433.79	421.103	99.6351	99.7405	98.3562			36	175.584	100.177
	37	193.5	178.493	162.97			37	406.085	433.445	419.005	100.114	100.192	101.061			37	173.443	98.8857
	38	192.3	177.823	159.556			38	401.87	427.755	401.604	99.0221	98.7249	97.8819			38	172.168	99.6244
	39	189.9	179.401	159.689			39	405.993	431.522	411.732	100.935	100.787	100.125			39	172.094	100.217
	40	193.2	178.996	158.411			40	403.719	430.155	397.487	99.4885	99.8411	98.013			40	171.42	99.5225
	41	191.2	179.161	155.726			41	405.666	430.941	408.582	100.494	99.8057	101.517			41	168.734	99.0565
	42	192.6	178.714	156.93			42	403.536	430.32	403.701	99.4979	100.298	99.1395			42	168.093	99.9602
	43	194.2	178.456	155.724			43	406.244	430.804	411.589	100.529	99.6714	101.073			43	167.585	99.998
	44	191.5	179.046	154.715			44	402.554	430.724	398.307	99.2711	100.294	99.0743			44	166.849	99.3072
	45	191.8	178.949	150.678			45	402.946	425.264	394.197	99.9801	98.8041	98.997			45	167.025	100.384
	46	192.4	178.752	154.923			46	401.212	429.348	387.51	99.9376	100.671	98.6958			46	170.26	101.076
	47	192.5	176.555	148.765			47	401.391	423.517	388.474	99.8169	99.0362	99.9616			47	169.044	99.4485
	48	192.9	178.788	149.261			48	396.867	421.942	381.521	99.1512	99.6879	99.4805			48	168.362	99.8572
	49	193.9	176.926	142.369			49	397.722	416.171	376.746	100.225	98.9456	98.9176			49	168.908	100.076
	50	193.5	176.658	144.565			50	392.593	420.793	367.227	99.1127	100.804	97.9445			50	167.273	99.228
	51	192.1	176.117	141.553			51	395.941	417.221	366.493	100.624	99.5275	100.384			51	167.117	100.145
	52	191.7	176.879	145.699			52	393.684	422.653	357.274	99.6268	100.566	98.5513			52	168.923	100.822
	53	190.5	175.867	145.261			53	397.909	416.187	366.817	100.479	98.996	101.687			53	167.816	99.5282
	54	192.5	175.835	147.534			54	395.403	413.107	360.683	99.6537	99.3581	97.9864			54	167.442	99.7705
	55	190.1	172.674	144.549			55	392.467	410.569	375.291	99.3622	99.6493	102.716			55	169.465	101.045
	56	190	169.511	146.662			56	388.129	410.239	375.608	99.1694	99.6697	98.6117			56	169.146	99.4273
	57	189.4	172.333	145.568			57	388.113	407.596	374.413	100.101	99.7619	99.732			57	167.523	99.4394
	58	188.9	170.629	145.236			58	384.058	402.462	369.388	99.1627	98.9389	98.8561			58	169.966	101.059
	59	188.9	172.711	140.127			59	382.849	402.481	370.816	99.6891	100.319	101.062			59	169.395	99.5629
	60	188	172.384	138.919			60	377.499	396.447	369.42	98.9316	98.609	99.0617			60	168.514	99.6377
	61	189	174.243	139.076			61	377.898	401.53	369.041	100.105	100.877	100.584			61	169.721	100.646
	62	186.4	174.458	143.292			62	372.87	394.549	365.814	99.0049	98.7365	98.5557			62	170.426	100.058
	63	181.5	174.801	141.283			63	376.312	399.762	364.099	100.728	101.22	101.131			63	169.626	99.7413
	64	180.2	174.64	142.357			64	371.942	396.868	370.518	99.0094	99.1879	100.376			64	167.28	98.7199
	65	183.9	172.755	141.457			65	377.794	394.126	365.046	101.355	99.597	99.827			65	169.617	101.268
	66	181.2	171.517	140.899			66	375.03	391.187	375.027	99.3531	99.4754	101.206			66	167.672	99.1503
	67	181.1	170.475	133.592			67	374.941	392.926	400.797	99.7415	100.106	107.55			67	168.669	100.841
	68	184.4	172.401	136.025			68	371.332	388.942	369.198	99.4722	99.2409	92.2823			68	168.783	99.5982
	69	183.4	171.384	131.561			69	375.511	390.883	369.425	101.026	100.385	99.255			69	167.023	99.2798
	70	182.9	171.134	132.263			70	370.313	385.492	365.895	98.7948	99.031	100.122			70	166.757	99.9682
	71	187.4	169.702	127.76			71	371.688	393.653	360.217	100.53	101.698	100.333			71	166.622	99.945
	72	186	169.471	129.476			72	368.142	387.499	366.492	99.0912	98.449	99.8703			72	165.487	99.4295
	73	185.2	171.475	127.969			73	370.265	391.048	363.637	100.763	100.941	99.0215			73	164.147	99.5561
	74	186.4	172.078	126.148			74	372.243	386.702	369.1	99.935	98.9338	101.598			74	166.249	101.125
	75	184.6	172.822	124.801			75	370.354	388.793	363.505	100.04	100.529	98.8644			75	165.096	99.2742
	76	182.8	170.575	123.395			76	373.957	383.592	371.711	100.475	98.7962	102.055			76	164.911	99.9393
	77	180.7	173.677	123.816			77	375.359	0.01195	360.82	100.891	0.000735384	97.0015			77	163.389	99.1081
	78	179.8	171.759	121.452			78	371.165	383.668	361.416	98.6068	88.9986	100.96			78	160.108	98.7143
	79	181.5	172.019	125.903			79	367.262	381.33	352.133	99.4149	99.2333	97.3994			79	157.473	99.0521
	80	181.5	170.804	123.763			80	368.269	385.449	353.338	100.048	99.6246	101.024			80	159.244	101.022
	81	179.9	170.938	123.957			81	368.501	385.262	346.44	100.431	99.9611	98.4317			81	158.803	99.3814
	82	179.6	170.593	125.67			82	369.709	386.732	345.181	99.6844	99.4479	100.018			82	156.889	99.5226
	83	0	169.87	122.959			83	368.324	380.905	350.545	100.085	99.2597	99.6008			83	158.44	101.251
	84	0	170.926	127.293			84	371.81	380.003	344.983	100.563	99.1401	99.7905			84	160.428	100.244
	85	172.1	169.241	125.102			85	369.571	376.914	352.057	99.7265	99.5781	101.641			85	159.728	99.6088
	86	169	168.926	126.765			86	374.361	376.582	344.206	100.804	99.133	97.4713			86	159.512	99.9699
	87	171.3	169.462	122.325			87	366.512	375.046	358.915	98.2713	99.9193	103.384			87	163.523	101.646
	88	171.7	169.366	123.943			88	368.852	375.587	351.193	100.588	99.0968	98.2352			88	162.872	99.5709
	89	169.9	169.108	122.337			89	361.76	373.922	350.746	98.5905	99.9181	100.063			89	162.682	99.9954
	90	170.4	168.6	118.894			90	364.76	376.481	344.005	100.812	99.3572	98.2595			90	162.456	100.033
	91	172.3	166.502	115.349			91	359.638	375.52	340.528	98.8133	99.6327	99.6046			91	162.816	99.8976
	92	170.3	164.863	117.204			92	362.183	377.147	330.69	100.782	98.9772	97.6173			92	160.609	99.1262
	93	168.5	168.509	121.752			93	360.211	372.392	327.081	99.3683	98.7634	100.275			93	159.041	99.5096
	94	170	166.846	122.989			94	361.283	372.699	326.647	100.781	99.2039	99.8039			94	156.749	98.9902
	95	166.7	169.54	121.464			95	363.501	367.45	320.089	99.8229	98.4826	98.3855			95	155.904	99.7634
	96	166.9	167.088	119.931			96	362.987	365.764	330.927	100.615	98.6252	102.582			96	155.875	100.448
	97	167.8	167.661	117.796			97	366.379	358.837	326.948	100.054	98.5102	98.9488			97	158.102	100.635
	98	165.5	166.707	114.765			98	361.739	361.893	330.779	99.2647	99.6327	101.97			98	157.255	99.5727
	99	166.2	164.545	110.687			99	363.126	357.847	342.099	100.208	98.7447	101.407			99	155.364	99.162
	100	167	166.252	113.501			100	357.975	362.54	332.791	99.0931	100.032	97.5978			100	156.179	100.604
																101	154.72	98.9311
																102	152.959	99.5063
																103	154.993	101.084
																104	156.707	100.413
																105	155.046	99.4149
																106	155.983	100.793
																107	159.3	100.978
																108	157.778	99.0728
																109	155.264	99.0465
																110	158.57	101.539
																111	158.651	99.5699
																112	156.86	99.5131
																113	155.901	99.8359
																114	157.277	100.249
																115	154.639	99.1573
																116	153.859	99.848
																117	156.315	100.964
																118	153.95	98.7791
																119	152.208	99.2293
																120	155.192	101.313
																121	154.882	99.6458
																122	153.526	99.732
																123	0.00543	0.00232
																124	155.101	81.4734
																125	153.613	98.9441
																126	153.326	99.5031
																127	153.601	99.2734
																128	153.175	99.3279
																129	151.61	98.7154
																130	151.743	99.6758
																131	149.609	98.6807
																132	149.106	99.8731
																133	150.331	100.604
																134	153.321	101.089
																135	151.346	99.0639
																136	150.807	100.088
																137	153.093	100.808
																138	149.57	97.9059
																139	150.241	100.613
																140	151.655	100.841
																141	150.182	99.3589
																142	147.586	99.0307
																143	146.168	99.5181
																144	147.886	100.894
																145	147.097	99.3758
																146	145.701	99.5348
																147	146.206	100.38
																148	146.057	99.7936
																149	143.482	98.7556
																150	141.29	99.162
																151	144.42	101.65
																152	144.149	99.5833
																153	142.748	99.6164
																154	143.252	100.52
																155	145.831	100.678
																156	143.506	98.9544
																157	142.673	99.6332
																158	143.438	100.215
																159	143.468	100.104
																160	142.752	99.923
																161	141.718	99.4775
																162	140.959	99.7267
																163	140.984	99.7606
																164	138.923	99.1303
																165	139.512	101.067
																166	141.669	100.318
																167	140.986	99.4261
																168	140.317	99.7229
																169	141.053	100.5
																170	142.016	100.239
																171	141.299	99.8071
																172	141.001	99.9195
																173	142.484	100.573
																174	142.603	99.855
																175	140.796	99.1933
																176	140.532	100.22
																177	142.4	100.558
																178	140.82	99.3668
																179	139.526	99.5184
																180	141.024	100.577
																181	141.659	100.087
																182	138.895	98.6514
																183	137.426	99.5003
																184	137.511	100.178
																185	138.118	100.144
																186	135.888	98.7523
																187	133.919	99.4402
																188	136.576	101.232
																189	137.216	100.173
																190	135.847	99.3619
																191	137.182	100.784
																192	138.367	100.442
																193	138.548	99.7126
																194	137.152	99.3236
																195	136.901	100.077
																196	136.724	99.9507
																197	135.505	99.2598
																198	134.271	99.4279
																199	133.363	99.7366
																200	134.305	100.475
																201	133.327	99.4213
																202	132.123	99.4399
																203	132.062	100.13
																204	132.025	99.8196
																205	130.715	99.4874
																206	128.789	98.8907
																207	128.887	100.365
																208	130.245	100.29
																209	128.406	99.2108
																210	126.159	99.0459
																211	127.097	100.608
																212	128.736	100.565
																213	126.782	99.0266
																214	125.691	99.4815
																215	128.978	101.846
																216	130.722	100.371
																217	129.542	99.518
																218	128.478	99.6024
																219	128.258	99.8767
																220	127.985	99.7583
																221	127.408	99.7023
																222	126.501	99.5977
																223	127.937	100.775
																224	128.297	100.165
																225	127.739	99.518
																226	126.465	99.3567
																227	127.225	100.727
																228	128.15	100.146
																229	126.718	99.1737
																230	125.681	99.6223
																231	126.574	100.714
																232	128.141	100.44
																233	128.485	99.6802
																234	126.865	99.4743
																235	126.698	100.171
																236	129.673	101.448
																237	129.985	99.7603
																238	129.381	99.5838
																239	128.838	100.217
																240	127.95	99.2793
																241	126.693	98.9915
																242	125.56	99.6615
																243	125.537	100.315
																244	125.543	99.9083
																245	126.05	99.8539
																246	124.516	99.4227
																247	126.234	101.482
																248	128.176	100.26
																249	126.884	98.9636
																250	125.4	99.5056
																251	125.842	100.877
																252	128.609	100.896
																253	128.54	99.6033
																254	127.147	99.1924
																255	127.395	100.418
																256	129.279	100.732
																257	129.422	99.7988
																258	127.214	98.8046
																259	126.566	100.224
																260	127.255	100.003
																261	126.967	99.6411
																262	124.92	98.9802
																263	124.427	100.045
																264	125.432	100.432
																265	125.091	99.5746
																266	123.639	99.3881
																267	123.259	99.9282
																268	123.539	100.169
																269	124.659	100.173
																270	122.873	99.1913
																271	121.67	99.3598
																272	124.08	101.127
																273	125.413	100.712
																274	124.61	99.2769
																275	122.661	99.0264
																276	124.632	101.246
																277	125.698	100.09
																278	125.558	99.8908
																279	124.285	99.2714
																280	123.822	99.8886
																281	124.261	100.094
																282	123.747	99.5994
																283	122.289	99.2704
																284	121.764	99.8456
																285	122.145	100.188
																286	120.431	98.7801
																287	118.249	99.1895
																288	117.237	99.5901
																289	120.357	101.25
																290	120.224	100.01
																291	118.565	98.9517
																292	116.902	99.351
																293	119.264	101.411
																294	120.972	100.613
																295	120.868	99.5935
																296	118.924	99.2252
																297	119.735	101.055
																298	121.602	100.246
																299	122.52	100.181
																300	121.836	99.215
																301	120.642	99.5768
																302	121.222	100.007
																303	121.124	99.9819
																304	118.598	98.6996
																305	116.914	99.1171
																306	119.503	101.577
																307	121.179	101.084
																308	119.886	98.9909
																309	117.64	98.9127
																310	117.492	100.613
																311	119.767	100.559
																312	119.056	99.4174
																313	117.983	99.4118
																314	116.022	98.9584
																315	116.818	100.891
																316	117.6	100.137
																317	117.445	99.6953
																318	116.736	99.5713
																319	115.452	99.2831
																320	115.356	100.399
																321	115.325	99.1762
																322	116.408	100.751
																323	116.705	100.236
[truncated: 3 more columns]

## Sheet: Figure S3
Figure
S3
	2 Theta	Intensity (a.u,)	2 Theta	Intensity (a.u,)	2 Theta	Intensity (a.u,)	2 Theta	Intensity (a.u,)	2 Theta	Intensity (a.u,)	2 Theta	Intensity (a.u,)	2 Theta	Intensity (a.u,)
	°		°		°		°		°		°		°
	w./o. Ace; w./o. IL; w./o. DMF		w./o. Ace; w./o. IL; w./ DMF		w./ Ace; w./o. IL; w./o. DMF		w./ Ace; w./o. IL; w./ DMF		w./ Ace; w./ IL; w./o. DMF		w./ Ace; w./ IL; w./ DMF		PDF Card: 01-077-8352
	9.99976	4652	9.99976	5180	9.99976	4818	9.99976	4657	9.99976	4703	9.99976	4562	18.855	1000
	10.0523	4540	10.0523	5167	10.0523	4939	10.0523	4749	10.0523	4797	10.0523	4765	37.234	339
	10.1048	4692	10.1048	5003	10.1048	4729	10.1048	4565	10.1048	4714	10.1048	4735	38.245	41
	10.1573	4567	10.1573	5125	10.1573	4750	10.1573	4713	10.1573	4632	10.1573	4718	38.896	106
	10.2098	4590	10.2098	5116	10.2098	4716	10.2098	4600	10.2098	4711	10.2098	4525	45.029	627
	10.2624	4617	10.2624	5131	10.2624	4768	10.2624	4799	10.2624	4612	10.2624	4819	49.225	97
	10.3149	4468	10.3149	5123	10.3149	4669	10.3149	4723	10.3149	4781	10.3149	4670	58.863	13
	10.3674	4605	10.3674	4962	10.3674	4724	10.3674	4651	10.3674	4778	10.3674	4680	59.336	98
	10.4199	4514	10.4199	5099	10.4199	4778	10.4199	4621	10.4199	4723	10.4199	4649	65.129	131
	10.4725	4594	10.4725	4930	10.4725	4653	10.4725	4725	10.4725	4651	10.4725	4648	66.021	131
	10.525	4527	10.525	5199	10.525	4681	10.525	4593	10.525	4809	10.525	4695	69.344	81
	10.5775	4504	10.5775	5068	10.5775	4690	10.5775	4560	10.5775	4688	10.5775	4582	78.116	14
	10.63	4515	10.63	5019	10.63	4639	10.63	4663	10.63	4708	10.63	4567	78.312	20
	10.6825	4537	10.6825	5179	10.6825	4730	10.6825	4582	10.6825	4646	10.6825	4778	78.943	22
	10.7351	4682	10.7351	4966	10.7351	4616	10.7351	4559	10.7351	4616	10.7351	4648	79.357	10
	10.7876	4527	10.7876	4941	10.7876	4765	10.7876	4555	10.7876	4791	10.7876	4593	81.866	15
	10.8401	4599	10.8401	5022	10.8401	4684	10.8401	4571	10.8401	4696	10.8401	4703	83.503	47
	10.8926	4587	10.8926	5205	10.8926	4585	10.8926	4605	10.8926	4613	10.8926	4738	85.369	24
	10.9451	4407	10.9451	5056	10.9451	4662	10.9451	4629	10.9451	4556	10.9451	4694	86.589	10
	10.9977	4485	10.9977	5104	10.9977	4799	10.9977	4515	10.9977	4732	10.9977	4664
	11.0502	4498	11.0502	4967	11.0502	4642	11.0502	4593	11.0502	4687	11.0502	4608
	11.1027	4484	11.1027	5242	11.1027	4648	11.1027	4547	11.1027	4555	11.1027	4608
	11.1552	4599	11.1552	4909	11.1552	4707	11.1552	4594	11.1552	4684	11.1552	4556
	11.2078	4582	11.2078	5029	11.2078	4502	11.2078	4388	11.2078	4589	11.2078	4681
	11.2603	4574	11.2603	4992	11.2603	4665	11.2603	4541	11.2603	4655	11.2603	4643
	11.3128	4571	11.3128	5117	11.3128	4511	11.3128	4463	11.3128	4584	11.3128	4498
	11.3653	4493	11.3653	4966	11.3653	4613	11.3653	4510	11.3653	4705	11.3653	4713
	11.4178	4458	11.4178	4954	11.4178	4597	11.4178	4630	11.4178	4539	11.4178	4610
	11.4703	4460	11.4703	5117	11.4703	4762	11.4703	4338	11.4703	4559	11.4703	4693
	11.5229	4537	11.5229	5065	11.5229	4609	11.5229	4404	11.5229	4511	11.5229	4598
	11.5754	4565	11.5754	5043	11.5754	4595	11.5754	4479	11.5754	4510	11.5754	4469
	11.6279	4493	11.6279	4994	11.6279	4628	11.6279	4623	11.6279	4527	11.6279	4647
	11.6804	4465	11.6804	5009	11.6804	4676	11.6804	4470	11.6804	4678	11.6804	4501
	11.733	4502	11.733	4796	11.733	4549	11.733	4432	11.733	4528	11.733	4702
	11.7855	4473	11.7855	4905	11.7855	4576	11.7855	4597	11.7855	4543	11.7855	4670
	11.838	4455	11.838	4963	11.838	4682	11.838	4552	11.838	4560	11.838	4717
	11.8905	4429	11.8905	4959	11.8905	4552	11.8905	4563	11.8905	4595	11.8905	4646
	11.943	4430	11.943	4920	11.943	4538	11.943	4548	11.943	4596	11.943	4696
	11.9956	4438	11.9956	5013	11.9956	4619	11.9956	4466	11.9956	4789	11.9956	4642
	12.0481	4558	12.0481	4884	12.0481	4545	12.0481	4446	12.0481	4610	12.0481	4569
	12.1006	4607	12.1006	4953	12.1006	4685	12.1006	4557	12.1006	4574	12.1006	4643
	12.1531	4378	12.1531	4889	12.1531	4638	12.1531	4394	12.1531	4578	12.1531	4529
	12.2057	4442	12.2057	4912	12.2057	4553	12.2057	4403	12.2057	4454	12.2057	4637
	12.2582	4522	12.2582	4971	12.2582	4554	12.2582	4484	12.2582	4574	12.2582	4533
	12.3107	4396	12.3107	4978	12.3107	4460	12.3107	4422	12.3107	4540	12.3107	4561
	12.3632	4416	12.3632	4841	12.3632	4573	12.3632	4373	12.3632	4477	12.3632	4585
	12.4157	4550	12.4157	4866	12.4157	4398	12.4157	4374	12.4157	4509	12.4157	4630
	12.4682	4569	12.4682	4869	12.4682	4752	12.4682	4560	12.4682	4576	12.4682	4625
	12.5208	4347	12.5208	4918	12.5208	4501	12.5208	4467	12.5208	4464	12.5208	4479
	12.5733	4429	12.5733	4981	12.5733	4546	12.5733	4385	12.5733	4525	12.5733	4599
	12.6258	4434	12.6258	4892	12.6258	4516	12.6258	4425	12.6258	4483	12.6258	4533
	12.6783	4438	12.6783	4931	12.6783	4483	12.6783	4433	12.6783	4513	12.6783	4503
	12.7309	4289	12.7309	5038	12.7309	4665	12.7309	4398	12.7309	4475	12.7309	4572
	12.7834	4368	12.7834	4880	12.7834	4555	12.7834	4460	12.7834	4571	12.7834	4496
	12.8359	4359	12.8359	4813	12.8359	4514	12.8359	4327	12.8359	4520	12.8359	4498
	12.8884	4354	12.8884	4917	12.8884	4547	12.8884	4380	12.8884	4508	12.8884	4449
	12.9409	4305	12.9409	5029	12.9409	4610	12.9409	4350	12.9409	4492	12.9409	4495
	12.9935	4430	12.9935	4707	12.9935	4469	12.9935	4453	12.9935	4481	12.9935	4586
	13.046	4335	13.046	4764	13.046	4341	13.046	4268	13.046	4424	13.046	4509
	13.0985	4371	13.0985	4785	13.0985	4392	13.0985	4432	13.0985	4444	13.0985	4548
	13.151	4376	13.151	4754	13.151	4416	13.151	4332	13.151	4341	13.151	4483
	13.2035	4362	13.2035	4855	13.2035	4508	13.2035	4394	13.2035	4543	13.2035	4475
	13.2561	4363	13.2561	4773	13.2561	4325	13.2561	4343	13.2561	4584	13.2561	4605
	13.3086	4386	13.3086	4842	13.3086	4586	13.3086	4291	13.3086	4505	13.3086	4464
	13.3611	4385	13.3611	4946	13.3611	4445	13.3611	4388	13.3611	4453	13.3611	4491
	13.4136	4266	13.4136	4796	13.4136	4494	13.4136	4232	13.4136	4487	13.4136	4643
	13.4662	4374	13.4662	4781	13.4662	4370	13.4662	4339	13.4662	4393	13.4662	4542
	13.5187	4339	13.5187	4754	13.5187	4430	13.5187	4426	13.5187	4352	13.5187	4478
	13.5712	4377	13.5712	4791	13.5712	4444	13.5712	4236	13.5712	4348	13.5712	4493
	13.6237	4303	13.6237	4854	13.6237	4431	13.6237	4250	13.6237	4465	13.6237	4435
	13.6762	4239	13.6762	4715	13.6762	4594	13.6762	4383	13.6762	4525	13.6762	4441
	13.7288	4364	13.7288	4821	13.7288	4475	13.7288	4399	13.7288	4441	13.7288	4358
	13.7813	4316	13.7813	4745	13.7813	4413	13.7813	4197	13.7813	4457	13.7813	4478
	13.8338	4247	13.8338	4940	13.8338	4471	13.8338	4384	13.8338	4393	13.8338	4439
	13.8863	4399	13.8863	4822	13.8863	4465	13.8863	4280	13.8863	4405	13.8863	4375
	13.9389	4310	13.9389	4891	13.9389	4402	13.9389	4362	13.9389	4385	13.9389	4492
	13.9914	4201	13.9914	4728	13.9914	4305	13.9914	4339	13.9914	4335	13.9914	4507
	14.0439	4239	14.0439	4746	14.0439	4479	14.0439	4265	14.0439	4343	14.0439	4495
	14.0964	4223	14.0964	4865	14.0964	4452	14.0964	4355	14.0964	4361	14.0964	4390
	14.1489	4220	14.1489	4800	14.1489	4259	14.1489	4266	14.1489	4520	14.1489	4394
	14.2014	4283	14.2014	4909	14.2014	4362	14.2014	4235	14.2014	4360	14.2014	4413
	14.254	4409	14.254	4770	14.254	4376	14.254	4401	14.254	4336	14.254	4456
	14.3065	4242	14.3065	4812	14.3065	4397	14.3065	4294	14.3065	4305	14.3065	4431
	14.359	4113	14.359	4750	14.359	4461	14.359	4227	14.359	4459	14.359	4386
	14.4115	4128	14.4115	4693	14.4115	4259	14.4115	4253	14.4115	4348	14.4115	4347
	14.4641	4103	14.4641	4746	14.4641	4541	14.4641	4295	14.4641	4246	14.4641	4288
	14.5166	4333	14.5166	4747	14.5166	4366	14.5166	4217	14.5166	4343	14.5166	4338
	14.5691	4337	14.5691	4762	14.5691	4317	14.5691	4304	14.5691	4322	14.5691	4453
	14.6216	4212	14.6216	4859	14.6216	4365	14.6216	4222	14.6216	4239	14.6216	4376
	14.6741	4236	14.6741	4772	14.6741	4400	14.6741	4271	14.6741	4304	14.6741	4412
	14.7267	4296	14.7267	4697	14.7267	4328	14.7267	4307	14.7267	4387	14.7267	4300
	14.7792	4134	14.7792	4700	14.7792	4366	14.7792	4174	14.7792	4310	14.7792	4481
	14.8317	4217	14.8317	4637	14.8317	4368	14.8317	4272	14.8317	4218	14.8317	4345
	14.8842	4290	14.8842	4786	14.8842	4342	14.8842	4128	14.8842	4488	14.8842	4468
	14.9367	4246	14.9367	4701	14.9367	4372	14.9367	4229	14.9367	4237	14.9367	4372
	14.9893	4233	14.9893	4599	14.9893	4301	14.9893	4294	14.9893	4387	14.9893	4554
	15.0418	4213	15.0418	4639	15.0418	4345	15.0418	4166	15.0418	4409	15.0418	4411
	15.0943	4274	15.0943	4582	15.0943	4277	15.0943	4292	15.0943	4239	15.0943	4472
	15.1468	4214	15.1468	4717	15.1468	4345	15.1468	4112	15.1468	4244	15.1468	4347
	15.1994	4095	15.1994	4720	15.1994	4447	15.1994	4225	15.1994	4284	15.1994	4347
	15.2519	4209	15.2519	4676	15.2519	4319	15.2519	4323	15.2519	4269	15.2519	4301
	15.3044	4154	15.3044	4734	15.3044	4336	15.3044	4211	15.3044	4375	15.3044	4287
	15.3569	4185	15.3569	4788	15.3569	4225	15.3569	4182	15.3569	4255	15.3569	4336
	15.4094	4159	15.4094	4639	15.4094	4270	15.4094	4356	15.4094	4352	15.4094	4508
	15.462	4205	15.462	4662	15.462	4313	15.462	4226	15.462	4259	15.462	4345
	15.5145	4152	15.5145	4784	15.5145	4324	15.5145	4180	15.5145	4344	15.5145	4386
	15.567	4201	15.567	4625	15.567	4284	15.567	4201	15.567	4328	15.567	4382
	15.6195	4106	15.6195	4683	15.6195	4268	15.6195	4192	15.6195	4215	15.6195	4336
	15.672	4220	15.672	4673	15.672	4283	15.672	4237	15.672	4279	15.672	4400
	15.7246	4302	15.7246	4588	15.7246	4217	15.7246	4246	15.7246	4191	15.7246	4412
	15.7771	4190	15.7771	4614	15.7771	4324	15.7771	4261	15.7771	4267	15.7771	4184
	15.8296	4157	15.8296	4683	15.8296	4302	15.8296	4152	15.8296	4224	15.8296	4291
	15.8821	4237	15.8821	4549	15.8821	4247	15.8821	4132	15.8821	4200	15.8821	4352
	15.9346	4187	15.9346	4658	15.9346	4223	15.9346	4246	15.9346	4355	15.9346	4363
	15.9872	4014	15.9872	4643	15.9872	4307	15.9872	4140	15.9872	4281	15.9872	4449
	16.0397	4180	16.0397	4746	16.0397	4314	16.0397	4052	16.0397	4268	16.0397	4295
	16.0922	4215	16.0922	4643	16.0922	4285	16.0922	4201	16.0922	4424	16.0922	4339
	16.1447	4192	16.1447	4764	16.1447	4201	16.1447	4197	16.1447	4197	16.1447	4329
	16.1973	4168	16.1973	4545	16.1973	4245	16.1973	4224	16.1973	4268	16.1973	4441
	16.2498	4163	16.2498	4618	16.2498	4320	16.2498	4255	16.2498	4338	16.2498	4322
	16.3023	4120	16.3023	4721	16.3023	4127	16.3023	4170	16.3023	4267	16.3023	4306
	16.3548	3978	16.3548	4741	16.3548	4351	16.3548	4196	16.3548	4308	16.3548	4281
	16.4073	4134	16.4073	4569	16.4073	4204	16.4073	4059	16.4073	4195	16.4073	4364
	16.4599	4183	16.4599	4650	16.4599	4253	16.4599	4147	16.4599	4149	16.4599	4406
	16.5124	4131	16.5124	4648	16.5124	4249	16.5124	4116	16.5124	4216	16.5124	4343
	16.5649	4103	16.5649	4738	16.5649	4313	16.5649	4204	16.5649	4263	16.5649	4215
	16.6174	4088	16.6174	4716	16.6174	4294	16.6174	4163	16.6174	4359	16.6174	4178
	16.6699	4083	16.6699	4593	16.6699	4233	16.6699	4090	16.6699	4248	16.6699	4366
	16.7225	4184	16.7225	4721	16.7225	4283	16.7225	4164	16.7225	4249	16.7225	4377
	16.775	4208	16.775	4673	16.775	4232	16.775	4111	16.775	4152	16.775	4242
	16.8275	4218	16.8275	4586	16.8275	4333	16.8275	4167	16.8275	4225	16.8275	4304
	16.88	4163	16.88	4687	16.88	4223	16.88	4082	16.88	4217	16.88	4328
	16.9325	4148	16.9325	4761	16.9325	4146	16.9325	4055	16.9325	4254	16.9325	4111
	16.9851	4060	16.9851	4594	16.9851	4260	16.9851	4236	16.9851	4241	16.9851	4234
	17.0376	4150	17.0376	4653	17.0376	4313	17.0376	4143	17.0376	4258	17.0376	4251
	17.0901	4077	17.0901	4497	17.0901	4211	17.0901	4205	17.0901	4163	17.0901	4252
	17.1426	4141	17.1426	4538	17.1426	4347	17.1426	4096	17.1426	4215	17.1426	4251
	17.1952	4092	17.1952	4575	17.1952	4234	17.1952	4027	17.1952	4227	17.1952	4364
	17.2477	4080	17.2477	4557	17.2477	4203	17.2477	4208	17.2477	4255	17.2477	4322
	17.3002	4153	17.3002	4576	17.3002	4197	17.3002	3986	17.3002	4294	17.3002	4287
	17.3527	4227	17.3527	4644	17.3527	4266	17.3527	4100	17.3527	4155	17.3527	4300
	17.4052	4191	17.4052	4627	17.4052	4262	17.4052	4192	17.4052	4297	17.4052	4241
	17.4578	4091	17.4578	4611	17.4578	4328	17.4578	4311	17.4578	4285	17.4578	4309
	17.5103	4196	17.5103	4675	17.5103	4243	17.5103	4152	17.5103	4164	17.5103	4200
	17.5628	4063	17.5628	4707	17.5628	4245	17.5628	4201	17.5628	4252	17.5628	4217
	17.6153	4208	17.6153	4553	17.6153	4247	17.6153	4157	17.6153	4197	17.6153	4333
	17.6679	4078	17.6679	4540	17.6679	4246	17.6679	4131	17.6679	4249	17.6679	4199
	17.7204	3983	17.7204	4648	17.7204	4258	17.7204	4117	17.7204	4191	17.7204	4403
	17.7729	4078	17.7729	4832	17.7729	4186	17.7729	4140	17.7729	4399	17.7729	4330
	17.8254	4163	17.8254	4580	17.8254	4272	17.8254	4198	17.8254	4337	17.8254	4203
	17.8779	4209	17.8779	4533	17.8779	4249	17.8779	4180	17.8779	4298	17.8779	4284
	17.9305	4214	17.9305	4676	17.9305	4295	17.9305	4158	17.9305	4449	17.9305	4284
	17.983	4300	17.983	4790	17.983	4312	17.983	4357	17.983	4325	17.983	4393
	18.0355	4303	18.0355	4668	18.0355	4380	18.0355	4294	18.0355	4386	18.0355	4591
	18.088	4298	18.088	4907	18.088	4509	18.088	4302	18.088	4554	18.088	4545
	18.1405	4370	18.1405	4904	18.1405	4515	18.1405	4522	18.1405	4586	18.1405	4760
	18.1931	4504	18.1931	5039	18.1931	4589	18.1931	4474	18.1931	4660	18.1931	4610
	18.2456	4533	18.2456	5119	18.2456	4724	18.2456	4668	18.2456	4756	18.2456	4887
	18.2981	4673	18.2981	5354	18.2981	4861	18.2981	4702	18.2981	4965	18.2981	5316
	18.3506	5289	18.3506	5751	18.3506	5361	18.3506	5153	18.3506	5340	18.3506	5692
	18.4031	5764	18.4031	6437	18.4031	6002	18.4031	6026	18.4031	6200	18.4031	6840
	18.4557	7084	18.4557	8156	18.4557	7615	18.4557	7439	18.4557	7695	18.4557	9239
	18.5082	9855	18.5082	11084	18.5082	10495	18.5082	10379	18.5082	11369	18.5082	14717
	18.5607	16201	18.5607	17910	18.5607	16914	18.5607	16864	18.5607	19316	18.5607	28073
	18.6132	29679	18.6132	32783	18.6132	32519	18.6132	32528	18.6132	37400	18.6132	53354
	18.6657	58191	18.6657	62327	18.6657	62466	18.6657	60932	18.6657	63025	18.6657	57464
	18.7183	54612	18.7183	69645	18.7183	52075	18.7183	47929	18.7183	42904	18.7183	28021
	18.7708	21976	18.7708	30980	18.7708	19405	18.7708	17613	18.7708	14513	18.7708	10456
	18.8233	8218	18.8233	10151	18.8233	7663	18.8233	7313	18.8233	6850	18.8233	6459
	18.8758	5804	18.8758	6990	18.8758	5865	18.8758	5418	18.8758	5451	18.8758	5413
	18.9283	4917	18.9283	5944	18.9283	5135	18.9283	5022	18.9283	5065	18.9283	4941
	18.9809	4690	18.9809	5398	18.9809	4812	18.9809	4652	18.9809	4777	18.9809	4595
	19.0334	4636	19.0334	5301	19.0334	4720	19.0334	4566	19.0334	4517	19.0334	4445
	19.0859	4196	19.0859	5198	19.0859	4570	19.0859	4288	19.0859	4533	19.0859	4466
	19.1384	4268	19.1384	4860	19.1384	4424	19.1384	4228	19.1384	4403	19.1384	4407
	19.191	4057	19.191	4832	19.191	4325	19.191	4214	19.191	4407	19.191	4206
	19.2435	4107	19.2435	4823	19.2435	4350	19.2435	4296	19.2435	4257	19.2435	4316
	19.296	4044	19.296	4687	19.296	4297	19.296	4171	19.296	4176	19.296	4248
	19.3485	4117	19.3485	4769	19.3485	4157	19.3485	4162	19.3485	4173	19.3485	4241
	19.401	4155	19.401	4629	19.401	4248	19.401	4094	19.401	4218	19.401	4265
	19.4536	4145	19.4536	4585	19.4536	4211	19.4536	4088	19.4536	4218	19.4536	4233
	19.5061	4110	19.5061	4675	19.5061	4346	19.5061	4020	19.5061	4185	19.5061	4273
	19.5586	4141	19.5586	4557	19.5586	4203	19.5586	4160	19.5586	4112	19.5586	4304
	19.6111	4160	19.6111	4528	19.6111	4010	19.6111	3986	19.6111	4336	19.6111	4190
	19.6637	4032	19.6637	4522	19.6637	4231	19.6637	4080	19.6637	4026	19.6637	4245
	19.7162	4063	19.7162	4677	19.7162	4163	19.7162	4085	19.7162	4267	19.7162	4234
	19.7687	4106	19.7687	4573	19.7687	4116	19.7687	4053	19.7687	4104	19.7687	4102
	19.8212	4238	19.8212	4472	19.8212	4310	19.8212	3901	19.8212	4125	19.8212	4058
	19.8737	4067	19.8737	4586	19.8737	4137	19.8737	3949	19.8737	4154	19.8737	4270
	19.9262	4024	19.9262	4465	19.9262	4108	19.9262	4033	19.9262	4145	19.9262	4262
	19.9788	3980	19.9788	4478	19.9788	4210	19.9788	4040	19.9788	4138	19.9788	4253
	20.0313	4121	20.0313	4588	20.0313	4191	20.0313	3985	20.0313	4166	20.0313	4168
	20.0838	3891	20.0838	4556	20.0838	4132	20.0838	3998	20.0838	4122	20.0838	4169
	20.1363	3964	20.1363	4515	20.1363	4174	20.1363	4039	20.1363	4216	20.1363	4241
	20.1889	4119	20.1889	4599	20.1889	4052	20.1889	4067	20.1889	4242	20.1889	4309
	20.2414	4128	20.2414	4488	20.2414	4131	20.2414	3914	20.2414	4169	20.2414	4254
	20.2939	3936	20.2939	4584	20.2939	4174	20.2939	3929	20.2939	4105	20.2939	4212
	20.3464	4009	20.3464	4418	20.3464	4080	20.3464	3986	20.3464	4161	20.3464	4216
	20.3989	3972	20.3989	4521	20.3989	4145	20.3989	4085	20.3989	4004	20.3989	4239
	20.4515	3980	20.4515	4449	20.4515	4007	20.4515	4086	20.4515	4108	20.4515	4222
	20.504	3909	20.504	4479	20.504	3969	20.504	4123	20.504	4075	20.504	4152
	20.5565	3995	20.5565	4468	20.5565	4107	20.5565	4014	20.5565	4156	20.5565	4190
	20.609	3904	20.609	4533	20.609	4041	20.609	3892	20.609	4098	20.609	4107
	20.6615	3942	20.6615	4485	20.6615	4047	20.6615	3964	20.6615	4185	20.6615	4069
	20.7141	3998	20.7141	4535	20.7141	4002	20.7141	3898	20.7141	4156	20.7141	4165
	20.7666	3924	20.7666	4515	20.7666	4201	20.7666	4040	20.7666	4154	20.7666	4096
	20.8191	3990	20.8191	4580	20.8191	4022	20.8191	4039	20.8191	4070	20.8191	4101
	20.8716	3969	20.8716	4475	20.8716	4071	20.8716	3846	20.8716	4073	20.8716	4091
	20.9242	4035	20.9242	4464	20.9242	4100	20.9242	4045	20.9242	4106	20.9242	4111
	20.9767	3937	20.9767	4621	20.9767	4073	20.9767	3866	20.9767	4105	20.9767	4236
	21.0292	3856	21.0292	4534	21.0292	3913	21.0292	4062	21.0292	4089	21.0292	4140
	21.0817	3911	21.0817	4564	21.0817	4054	21.0817	3853	21.0817	4132	21.0817	4181
	21.1342	4020	21.1342	4510	21.1342	4114	21.1342	4027	21.1342	4093	21.1342	4259
	21.1868	4070	21.1868	4598	21.1868	3996	21.1868	3976	21.1868	4221	21.1868	4247
	21.2393	3911	21.2393	4691	21.2393	4134	21.2393	4172	21.2393	4159	21.2393	4260
	21.2918	4106	21.2918	4630	21.2918	4222	21.2918	4236	21.2918	4189	21.2918	4170
	21.3443	4122	21.3443	4684	21.3443	4304	21.3443	4062	21.3443	4134	21.3443	4219
	21.3969	3893	21.3969	4389	21.3969	4195	21.3969	4059	21.3969	4219	21.3969	4135
	21.4494	3959	21.4494	4527	21.4494	4168	21.4494	3877	21.4494	4020	21.4494	4027
	21.5019	4024	21.5019	4398	21.5019	4095	21.5019	3888	21.5019	4073	21.5019	3985
	21.5544	3998	21.5544	4330	21.5544	4044	21.5544	3894	21.5544	4016	21.5544	4060
	21.6069	3975	21.6069	4384	21.6069	4126	21.6069	4006	21.6069	4068	21.6069	4166
	21.6594	3912	21.6594	4411	21.6594	4026	21.6594	4015	21.6594	3878	21.6594	4033
	21.712	3917	21.712	4409	21.712	4028	21.712	3980	21.712	4060	21.712	4090
	21.7645	4031	21.7645	4369	21.7645	3998	21.7645	3877	21.7645	4029	21.7645	4079
	21.817	3995	21.817	4397	21.817	3989	21.817	3938	21.817	3975	21.817	4064
	21.8695	3907	21.8695	4261	21.8695	3972	21.8695	3977	21.8695	4049	21.8695	4046
	21.9221	3979	21.9221	4364	21.9221	4044	21.9221	3882	21.9221	3957	21.9221	4025
	21.9746	3994	21.9746	4428	21.9746	3982	21.9746	3927	21.9746	4059	21.9746	4055
	22.0271	3879	22.0271	4365	22.0271	3997	22.0271	3951	22.0271	3915	22.0271	4005
	22.0796	3772	22.0796	4447	22.0796	3896	22.0796	3876	22.0796	4025	22.0796	3933
	22.1321	3892	22.1321	4345	22.1321	3979	22.1321	3734	22.1321	3998	22.1321	3963
	22.1847	3881	22.1847	4390	22.1847	4079	22.1847	3925	22.1847	4012	22.1847	4110
	22.2372	3827	22.2372	4372	22.2372	4026	22.2372	3830	22.2372	3938	22.2372	4007
	22.2897	3976	22.2897	4373	22.2897	3927	22.2897	3841	22.2897	3961	22.2897	4044
	22.3422	3808	22.3422	4269	22.3422	4000	22.3422	3889	22.3422	3864	22.3422	3988
	22.3947	3947	22.3947	4387	22.3947	3972	22.3947	3764	22.3947	3957	22.3947	4154
	22.4473	3871	22.4473	4396	22.4473	4111	22.4473	3907	22.4473	3856	22.4473	3936
	22.4998	3794	22.4998	4240	22.4998	3927	22.4998	3909	22.4998	3877	22.4998	3823
	22.5523	3871	22.5523	4283	22.5523	3946	22.5523	3881	22.5523	3935	22.5523	3967
	22.6048	3993	22.6048	4303	22.6048	4090	22.6048	3921	22.6048	3973	22.6048	3844
	22.6574	3838	22.6574	4361	22.6574	3988	22.6574	3842	22.6574	3941	22.6574	3998
	22.7099	3768	22.7099	4267	22.7099	4043	22.7099	3853	22.7099	4060	22.7099	3948
	22.7624	3901	22.7624	4417	22.7624	3950	22.7624	3847	22.7624	3920	22.7624	4006
	22.8149	3825	22.8149	4365	22.8149	3953	22.8149	3852	22.8149	3959	22.8149	3929
	22.8674	3783	22.8674	4347	22.8674	3938	22.8674	3894	22.8674	3844	22.8674	3995
	22.92	3893	22.92	4329	22.92	3971	22.92	3901	22.92	3987	22.92	4111
	22.9725	3870	22.9725	4311	22.9725	3968	22.9725	3890	22.9725	3937	22.9725	4032
	23.025	3861	23.025	4432	23.025	3950	23.025	3790	23.025	3964	23.025	4017
	23.0775	3910	23.0775	4302	23.0775	3830	23.0775	3936	23.0775	4011	23.0775	4031
	23.13	3803	23.13	4323	23.13	4005	23.13	3834	23.13	3864	23.13	3971
	23.1826	3827	23.1826	4385	23.1826	4149	23.1826	3990	23.1826	3965	23.1826	4099
	23.2351	3952	23.2351	4452	23.2351	4017	23.2351	3974	23.2351	3943	23.2351	3958
	23.2876	4088	23.2876	4382	23.2876	4121	23.2876	3910	23.2876	3880	23.2876	4065
	23.3401	3971	23.3401	4389	23.3401	4092	23.3401	3903	23.3401	3996	23.3401	4024
	23.3926	3984	23.3926	4337	23.3926	3999	23.3926	3998	23.3926	4011	23.3926	4074
	23.4452	3850	23.4452	4365	23.4452	4004	23.4452	3811	23.4452	4001	23.4452	4059
	23.4977	3933	23.4977	4303	23.4977	3992	23.4977	3804	23.4977	3961	23.4977	4029
	23.5502	4057	23.5502	4386	23.5502	3886	23.5502	3909	23.5502	3857	23.5502	3965
	23.6027	3947	23.6027	4363	23.6027	3972	23.6027	3860	23.6027	3922	23.6027	3967
	23.6552	3920	23.6552	4373	23.6552	4021	23.6552	3848	23.6552	3919	23.6552	3997
	23.7078	3805	23.7078	4395	23.7078	3949	23.7078	3813	23.7078	4029	23.7078	4048
	23.7603	3845	23.7603	4465	23.7603	3950	23.7603	3723	23.7603	3963	23.7603	4010
	23.8128	3931	23.8128	4239	23.8128	3994	23.8128	3953	23.8128	3953	23.8128	4107
	23.8653	4011	23.8653	4317	23.8653	4009	23.8653	3832	23.8653	4036	23.8653	4043
	23.9179	3895	23.9179	4334	23.9179	3993	23.9179	3865	23.9179	4037	23.9179	4019
	23.9704	3900	23.9704	4414	23.9704	3937	23.9704	3900	23.9704	3880	23.9704	4101
	24.0229	3910	24.0229	4375	24.0229	4067	24.0229	3803	24.0229	3949	24.0229	4012
	24.0754	3858	24.0754	4460	24.0754	4128	24.0754	3834	24.0754	3847	24.0754	3963
	24.1279	3862	24.1279	4346	24.1279	4007	24.1279	3885	24.1279	3917	24.1279	3933
	24.1805	3896	24.1805	4407	24.1805	3843	24.1805	3890	24.1805	3938	24.1805	4017
	24.233	3853	24.233	4415	24.233	3986	24.233	3868	24.233	3962	24.233	3883
	24.2855	3968	24.2855	4301	24.2855	3956	24.2855	3871	24.2855	4003	24.2855	3947
	24.338	3798	24.338	4338	24.338	4015	24.338	3921	24.338	3984	24.338	4099
	24.3906	3856	24.3906	4331	24.3906	3896	24.3906	3992	24.3906	3890	24.3906	3978
	24.4431	3872	24.4431	4421	24.4431	4060	24.4431	3794	24.4431	3959	24.4431	3969
	24.4956	3896	24.4956	4363	24.4956	3899	24.4956	3883	24.4956	4062	24.4956	3948
	24.5481	3856	24.5481	4354	24.5481	4040	24.5481	3851	24.5481	3981	24.5481	4077
	24.6006	3786	24.6006	4382	24.6006	4016	24.6006	3886	24.6006	3938	24.6006	3992
	24.6532	3929	24.6532	4300	24.6532	3994	24.6532	4012	24.6532	3946	24.6532	3919
	24.7057	3977	24.7057	4419	24.7057	4060	24.7057	3988	24.7057	3991	24.7057	4040
	24.7582	3915	24.7582	4329	24.7582	3993	24.7582	3834	24.7582	3917	24.7582	4011
	24.8107	3871	24.8107	4325	24.8107	4021	24.8107	3916	24.8107	4052	24.8107	3972
	24.8632	3973	24.8632	4276	24.8632	3945	24.8632	3915	24.8632	3858	24.8632	4021
	24.9158	3920	24.9158	4344	24.9158	3920	24.9158	3922	24.9158	4025	24.9158	4085
	24.9683	3935	24.9683	4396	24.9683	4002	24.9683	3960	24.9683	3964	24.9683	3906
	25.0208	3899	25.0208	4401	25.0208	3925	25.0208	3979	25.0208	3946	25.0208	4136
	25.0733	3826	25.0733	4500	25.0733	3983	25.0733	3898	25.0733	3958	25.0733	3933
	25.1258	3880	25.1258	4499	25.1258	4020	25.1258	3899	25.1258	3958	25.1258	3981
	25.1784	3837	25.1784	4401	25.1784	3965	25.1784	3862	25.1784	3883	25.1784	4009
	25.2309	3806	25.2309	4393	25.2309	4063	25.2309	3934	25.2309	3979	25.2309	4078
	25.2834	3859	25.2834	4466	25.2834	4037	25.2834	3952	25.2834	3859	25.2834	3897
	25.3359	3978	25.3359	4438	25.3359	3989	25.3359	3837	25.3359	3982	25.3359	4072
	25.3884	3867	25.3884	4418	25.3884	3996	25.3884	3853	25.3884	4011	25.3884	4013
	25.441	3833	25.441	4328	25.441	3952	25.441	3839	25.441	3914	25.441	4115
	25.4935	3806	25.4935	4416	25.4935	4082	25.4935	3861	25.4935	3980	25.4935	4102
	25.546	3976	25.546	4347	25.546	3980	25.546	3883	25.546	4097	25.546	4105
	25.5985	3917	25.5985	4486	25.5985	3977	25.5985	3873	25.5985	4063	25.5985	4056
	25.6511	3867	25.6511	4423	25.6511	3982	25.6511	3941	25.6511	3975	25.6511	4119
	25.7036	3884	25.7036	4438	25.7036	4018	25.7036	3942	25.7036	4140	25.7036	4013
	25.7561	3955	25.7561	4236	25.7561	4110	25.7561	3950	25.7561	3947	25.7561	4020
	25.8086	3960	25.8086	4579	25.8086	3958	25.8086	3946	25.8086	4136	25.8086	4104
	25.8611	4043	25.8611	4426	25.8611	4135	25.8611	3969	25.8611	4122	25.8611	4054
	25.9137	3939	25.9137	4420	25.9137	3926	25.9137	3953	25.9137	4039	25.9137	4190
	25.9662	3952	25.9662	4565	25.9662	4093	25.9662	3988	25.9662	4038	25.9662	3993
	26.0187	3966	26.0187	4512	26.0187	4014	26.0187	3889	26.0187	4040	26.0187	4114
	26.0712	4060	26.0712	4463	26.0712	4027	26.0712	3869	26.0712	4076	26.0712	4062
	26.1238	4022	26.1238	4536	26.1238	4056	26.1238	3967	26.1238	4008	26.1238	4181
	26.1763	3960	26.1763	4487	26.1763	3993	26.1763	4069	26.1763	4048	26.1763	4046
	26.2288	3970	26.2288	4544	26.2288	3995	26.2288	3888	26.2288	4061	26.2288	4027
	26.2813	4032	26.2813	4447	26.2813	4108	26.2813	3970	26.2813	3996	26.2813	4075
	26.3338	3906	26.3338	4401	26.3338	3977	26.3338	3908	26.3338	3962	26.3338	3995
	26.3864	3908	26.3864	4369	26.3864	4022	26.3864	3934	26.3864	3910	26.3864	3922
	26.4389	3970	26.4389	4477	26.4389	4001	26.4389	3830	26.4389	3942	26.4389	3911
	26.4914	3928	26.4914	4317	26.4914	4000	26.4914	3745	26.4914	4033	26.4914	4029
	26.5439	3926	26.5439	4407	26.5439	3936	26.5439	3725	26.5439	3903	26.5439	3985
	26.5964	3880	26.5964	4476	26.5964	3802	26.5964	3891	26.5964	3857	26.5964	4002
	26.649	3907	26.649	4279	26.649	3924	26.649	3817	26.649	3881	26.649	3921
	26.7015	3803	26.7015	4287	26.7015	3895	26.7015	3886	26.7015	3861	26.7015	3962
	26.754	3825	26.754	4278	26.754	3974	26.754	3752	26.754	3839	26.754	3893
	26.8065	3831	26.8065	4274	26.8065	3831	26.8065	3909	26.8065	3907	26.8065	3926
	26.859	3811	26.859	4140	26.859	3819	26.859	3833	26.859	3794	26.859	3918
	26.9116	3767	26.9116	4273	26.9116	3864	26.9116	3859	26.9116	3808	26.9116	3811
	26.9641	3866	26.9641	4281	26.9641	3903	26.9641	3781	26.9641	3817	26.9641	3836
	27.0166	3973	27.0166	4370	27.0166	3803	27.0166	3803	27.0166	3790	27.0166	3949
	27.0691	3849	27.0691	4263	27.0691	3809	27.0691	3813	27.0691	3890	27.0691	3741
	27.1216	3654	27.1216	4196	27.1216	3786	27.1216	3751	27.1216	3776	27.1216	3893
	27.1742	3743	27.1742	4242	27.1742	3787	27.1742	3765	27.1742	3646	27.1742	3848
	27.2267	3720	27.2267	4259	27.2267	3869	27.2267	3745	27.2267	3701	27.2267	3837
	27.2792	3715	27.2792	4290	27.2792	3780	27.2792	3775	27.2792	3775	27.2792	3734
	27.3317	3766	27.3317	4150	27.3317	3790	27.3317	3799	27.3317	3843	27.3317	3845
	27.3843	3665	27.3843	4175	27.3843	3802	27.3843	3812	27.3843	3781	27.3843	3778
	27.4368	3776	27.4368	4204	27.4368	3757	27.4368	3682	27.4368	3726	27.4368	3870
	27.4893	3731	27.4893	4157	27.4893	3813	27.4893	3753	27.4893	3763	27.4893	3734
	27.5418	3693	27.5418	4162	27.5418	3766	27.5418	3759	27.5418	3783	27.5418	3779
	27.5943	3768	27.5943	4302	27.5943	3823	27.5943	3807	27.5943	3792	27.5943	3741
	27.6469	3748	27.6469	4267	27.6469	3782	27.6469	3691	27.6469	3770	27.6469	3784
	27.6994	3675	27.6994	4228	27.6994	3784	27.6994	3739	27.6994	3649	27.6994	3714
	27.7519	3693	27.7519	4124	27.7519	3737	27.7519	3669	27.7519	3742	27.7519	3749
	27.8044	3746	27.8044	4161	27.8044	3823	27.8044	3718	27.8044	3671	27.8044	3850
	27.857	3676	27.857	4207	27.857	3776	27.857	3728	27.857	3676	27.857	3852
	27.9095	3702	27.9095	4070	27.9095	3840	27.9095	3755	27.9095	3733	27.9095	3845
	27.962	3498	27.962	4094	27.962	3709	27.962	3648	27.962	3702	27.962	3728
	28.0145	3750	28.0145	4011	28.0145	3759	28.0145	3708	28.0145	3809	28.0145	3825
	28.067	3659	28.067	4166	28.067	3772	28.067	3625	28.067	3629	28.067	3679
	28.1196	3674	28.1196	4061	28.1196	3660	28.1196	3685	28.1196	3617	28.1196	3738
	28.1721	3792	28.1721	4157	28.1721	3793	28.1721	3636	28.1721	3602	28.1721	3732
	28.2246	3627	28.2246	4172	28.2246	3781	28.2246	3565	28.2246	3636	28.2246	3767
	28.2771	3701	28.2771	4113	28.2771	3810	28.2771	3653	28.2771	3592	28.2771	3700
	28.3296	3650	28.3296	4056	28.3296	3729	28.3296	3699	28.3296	3627	28.3296	3661
	28.3822	3692	28.3822	4032	28.3822	3741	28.3822	3616	28.3822	3771	28.3822	3700
	28.4347	3657	28.4347	4124	28.4347	3755	28.4347	3531	28.4347	3644	28.4347	3800
	28.4872	3687	28.4872	4110	28.4872	3842	28.4872	3645	28.4872	3578	28.4872	3789
	28.5397	3648	28.5397	4145	28.5397	3823	28.5397	3648	28.5397	3597	28.5397	3882
	28.5922	3587	28.5922	4067	28.5922	3874	28.5922	3659	28.5922	3621	28.5922	3677
	28.6448	3692	28.6448	4052	28.6448	3778	28.6448	3668	28.6448	3587	28.6448	3795
	28.6973	3650	28.6973	4028	28.6973	3727	28.6973	3648	28.6973	3683	28.6973	3654
	28.7498	3698	28.7498	4179	28.7498	3584	28.7498	3524	28.7498	3767	28.7498	3749
	28.8023	3578	28.8023	3896	28.8023	3744	28.8023	3466	28.8023	3609	28.8023	3804
	28.8548	3522	28.8548	4014	28.8548	3629	28.8548	3555	28.8548	3711	28.8548	3672
	28.9074	3779	28.9074	4260	28.9074	3721	28.9074	3605	28.9074	3505	28.9074	3744
	28.9599	3597	28.9599	4034	28.9599	3850	28.9599	3623	28.9599	3658	28.9599	3776
	29.0124	3625	29.0124	4140	29.0124	3802	29.0124	3726	29.0124	3708	29.0124	3807
	29.0649	3553	29.0649	4012	29.0649	3854	29.0649	3628	29.0649	3583	29.0649	3627
	29.1175	3649	29.1175	4146	29.1175	3688	29.1175	3664	29.1175	3568	29.1175	3699
	29.17	3643	29.17	4108	29.17	3698	29.17	3616	29.17	3651	29.17	3633
	29.2225	3622	29.2225	4010	29.2225	3722	29.2225	3746	29.2225	3661	29.2225	3562
	29.275	3518	29.275	4121	29.275	3722	29.275	3706	29.275	3655	29.275	3616
	29.3275	3553	29.3275	4015	29.3275	3634	29.3275	3640	29.3275	3659	29.3275	3615
	29.3801	3640	29.3801	4002	29.3801	3723	29.3801	3611	29.3801	3618	29.3801	3689
	29.4326	3610	29.4326	4108	29.4326	3846	29.4326	3632	29.4326	3542	29.4326	3702
	29.4851	3681	29.4851	4013	29.4851	3772	29.4851	3725	29.4851	3701	29.4851	3622
	29.5376	3684	29.5376	4088	29.5376	3763	29.5376	3639	29.5376	3659	29.5376	3776
	29.5901	3627	29.5901	3985	29.5901	3825	29.5901	3522	29.5901	3704	29.5901	3585
	29.6427	3644	29.6427	4083	29.6427	3817	29.6427	3630	29.6427	3640	29.6427	3830
	29.6952	3504	29.6952	4030	29.6952	3703	29.6952	3558	29.6952	3620	29.6952	3694
	29.7477	3502	29.7477	4140	29.7477	3682	29.7477	3613	29.7477	3555	29.7477	3566
	29.8002	3549	29.8002	3992	29.8002	3777	29.8002	3577	29.8002	3580	29.8002	3558
	29.8528	3635	29.8528	4081	29.8528	3820	29.8528	3570	29.8528	3595	29.8528	3636
	29.9053	3603	29.9053	4014	29.9053	3695	29.9053	3532	29.9053	3530	29.9053	3628
	29.9578	3704	29.9578	4084	29.9578	3739	29.9578	3686	29.9578	3672	29.9578	3726
	30.0103	3580	30.0103	4135	30.0103	3659	30.0103	3557	30.0103	3571	30.0103	3630
	30.0628	3563	30.0628	4005	30.0628	3676	30.0628	3520	30.0628	3601	30.0628	3730
	30.1153	3660	30.1153	4200	30.1153	3803	30.1153	3697	30.1153	3588	30.1153	3640
	30.1679	3592	30.1679	3958	30.1679	3666	30.1679	3637	30.1679	3644	30.1679	3729
	30.2204	3666	30.2204	3973	30.2204	3848	30.2204	3624	30.2204	3615	30.2204	3731
	30.2729	3711	30.2729	4127	30.2729	3809	30.2729	3655	30.2729	3637	30.2729	3663
	30.3254	3522	30.3254	4034	30.3254	3738	30.3254	3720	30.3254	3636	30.3254	3777
	30.378	3679	30.378	4090	30.378	3783	30.378	3681	30.378	3766	30.378	3754
	30.4305	3718	30.4305	4000	30.4305	3773	30.4305	3674	30.4305	3675	30.4305	3767
	30.483	3624	30.483	4109	30.483	3841	30.483	3590	30.483	3684	30.483	3734
	30.5355	3635	30.5355	4136	30.5355	3811	30.5355	3715	30.5355	3645	30.5355	3655
	30.588	3615	30.588	4196	30.588	3769	30.588	3664	30.588	3545	30.588	3687
	30.6406	3592	30.6406	4189	30.6406	3723	30.6406	3688	30.6406	3612	30.6406	3587
	30.6931	3669	30.6931	4088	30.6931	3711	30.6931	3617	30.6931	3617	30.6931	3748
	30.7456	3493	30.7456	3974	30.7456	3678	30.7456	3703	30.7456	3629	30.7456	3639
	30.7981	3716	30.7981	3993	30.7981	3705	30.7981	3561	30.7981	3688	30.7981	3610
	30.8507	3634	30.8507	4056	30.8507	3781	30.8507	3640	30.8507	3588	30.8507	3593
	30.9032	3614	30.9032	4138	30.9032	3735	30.9032	3599	30.9032	3527	30.9032	3718
	30.9557	3578	30.9557	3903	30.9557	3745	30.9557	3505	30.9557	3524	30.9557	3689
	31.0082	3585	31.0082	4046	31.0082	3704	31.0082	3665	31.0082	3493	31.0082	3643
	31.0607	3529	31.0607	3981	31.0607	3722	31.0607	3628	31.0607	3600	31.0607	3708
	31.1133	3556	31.1133	3994	31.1133	3663	31.1133	3651	31.1133	3545	31.1133	3632
	31.1658	3632	31.1658	4028	31.1658	3750	31.1658	3538	31.1658	3565	31.1658	3675
	31.2183	3451	31.2183	3881	31.2183	3663	31.2183	3545	31.2183	3672	31.2183	3511
	31.2708	3623	31.2708	4054	31.2708	3668	31.2708	3616	31.2708	3532	31.2708	3655
	31.3233	3646	31.3233	3928	31.3233	3670	31.3233	3551	31.3233	3585	31.3233	3746
	31.3759	3540	31.3759	3920	31.3759	3618	31.3759	3574	31.3759	3697	31.3759	3690
	31.4284	3635	31.4284	4027	31.4284	3764	31.4284	3644	31.4284	3575	31.4284	3715
	31.4809	3633	31.4809	4072	31.4809	3587	31.4809	3555	31.4809	3545	31.4809	3581
	31.5334	3586	31.5334	4096	31.5334	3802	31.5334	3498	31.5334	3565	31.5334	3619
	31.586	3605	31.586	4001	31.586	3739	31.586	3678	31.586	3650	31.586	3718
	31.6385	3647	31.6385	4170	31.6385	3794	31.6385	3627	31.6385	3635	31.6385	3574
	31.691	3752	31.691	4001	31.691	3718	31.691	3747	31.691	3519	31.691	3745
	31.7435	3593	31.7435	4146	31.7435	3726	31.7435	3720	31.7435	3674	31.7435	3679
	31.796	3716	31.796	4217	31.796	3850	31.796	3734	31.796	3637	31.796	3691
	31.8485	3724	31.8485	4076	31.8485	3799	31.8485	3702	31.8485	3591	31.8485	3712
	31.9011	3606	31.9011	4147	31.9011	3759	31.9011	3664	31.9011	3638	31.9011	3673
	31.9536	3722	31.9536	3998	31.9536	3754	31.9536	3691	31.9536	3652	31.9536	3655
	32.0061	3656	32.0061	3943	32.0061	3707	32.0061	3659	32.0061	3562	32.0061	3748
	32.0586	3660	32.0586	4014	32.0586	3621	32.0586	3764	32.0586	3619	32.0586	3657
	32.1112	3661	32.1112	4099	32.1112	3651	32.1112	3654	32.1112	3607	32.1112	3640
	32.1637	3616	32.1637	3978	32.1637	3633	32.1637	3631	32.1637	3611	32.1637	3605
	32.2162	3636	32.2162	4028	32.2162	3648	32.2162	3593	32.2162	3619	32.2162	3686
	32.2687	3592	32.2687	3955	32.2687	3732	32.2687	3548	32.2687	3520	32.2687	3659
	32.3212	3522	32.3212	4005	32.3212	3623	32.3212	3659	32.3212	3581	32.3212	3648
	32.3738	3497	32.3738	4017	32.3738	3740	32.3738	3587	32.3738	3560	32.3738	3669
	32.4263	3537	32.4263	4079	32.4263	3613	32.4263	3575	32.4263	3628	32.4263	3583
	32.4788	3652	32.4788	3901	32.4788	3740	32.4788	3550	32.4788	3563	32.4788	3688
	32.5313	3491	32.5313	4010	32.5313	3815	32.5313	3549	32.5313	3485	32.5313	3590
	32.5838	3607	32.5838	3960	32.5838	3631	32.5838	3554	32.5838	3553	32.5838	3628
	32.6364	3634	32.6364	3959	32.6364	3752	32.6364	3628	32.6364	3478	32.6364	3573
	32.6889	3585	32.6889	4049	32.6889	3678	32.6889	3590	32.6889	3648	32.6889	3596
	32.7414	3618	32.7414	4019	32.7414	3544	32.7414	3492	32.7414	3565	32.7414	3602
	32.7939	3507	32.7939	4024	32.7939	3686	32.7939	3540	32.7939	3427	32.7939	3472
	32.8464	3523	32.8464	4076	32.8464	3577	32.8464	3560	32.8464	3609	32.8464	3544
	32.899	3547	32.899	3878	32.899	3602	32.899	3493	32.899	3512	32.899	3684
	32.9515	3532	32.9515	4038	32.9515	3642	32.9515	3598	32.9515	3518	32.9515	3539
	33.004	3553	33.004	3944	33.004	3619	33.004	3486	33.004	3540	33.004	3618
	33.0565	3508	33.0565	4047	33.0565	3665	33.0565	3440	33.0565	3619	33.0565	3702
	33.1091	3584	33.1091	4054	33.1091	3566	33.1091	3590	33.1091	3532	33.1091	3637
	33.1616	3578	33.1616	4061	33.1616	3648	33.1616	3557	33.1616	3518	33.1616	3604
	33.2141	3495	33.2141	3962	33.2141	3627	33.2141	3652	33.2141	3480	33.2141	3603
	33.2666	3438	33.2666	4089	33.2666	3715	33.2666	3654	33.2666	3451	33.2666	3561
	33.3191	3588	33.3191	3876	33.3191	3671	33.3191	3614	33.3191	3538	33.3191	3746
	33.3717	3620	33.3717	3985	33.3717	3625	33.3717	3572	33.3717	3506	33.3717	3583
	33.4242	3663	33.4242	3927	33.4242	3736	33.4242	3499	33.4242	3472	33.4242	3499
	33.4767	3516	33.4767	3921	33.4767	3645	33.4767	3559	33.4767	3481	33.4767	3589
	33.5292	3529	33.5292	3983	33.5292	3561	33.5292	3507	33.5292	3502	33.5292	3519
	33.5817	3564	33.5817	4047	33.5817	3627	33.5817	3528	33.5817	3524	33.5817	3520
	33.6343	3529	33.6343	3969	33.6343	3610	33.6343	3535	33.6343	3383	33.6343	3599
	33.6868	3566	33.6868	3979	33.6868	3644	33.6868	3620	33.6868	3614	33.6868	3729
	33.7393	3515	33.7393	4016	33.7393	3589	33.7393	3662	33.7393	3472	33.7393	3650
	33.7918	3462	33.7918	3895	33.7918	3615	33.7918	3633	33.7918	3613	33.7918	3596
	33.8443	3565	33.8443	4020	33.8443	3624	33.8443	3467	33.8443	3475	33.8443	3585
	33.8969	3462	33.8969	3958	33.8969	3682	33.8969	3570	33.8969	3635	33.8969	3669
	33.9494	3624	33.9494	4118	33.9494	3710	33.9494	3618	33.9494	3604	33.9494	3642
	34.0019	3608	34.0019	4098	34.0019	3661	34.0019	3537	34.0019	3588	34.0019	3681
	34.0544	3568	34.0544	3944	34.0544	3645	34.0544	3637	34.0544	3581	34.0544	3622
	34.107	3642	34.107	4141	34.107	3808	34.107	3579	34.107	3617	34.107	3585
	34.1595	3486	34.1595	4053	34.1595	3802	34.1595	3655	34.1595	3590	34.1595	3686
	34.212	3679	34.212	4057	34.212	3756	34.212	3671	34.212	3455	34.212	3592
	34.2645	3482	34.2645	4018	34.2645	3685	34.2645	3578	34.2645	3615	34.2645	3746
	34.317	3597	34.317	4083	34.317	3551	34.317	3481	34.317	3517	34.317	3576
	34.3696	3590	34.3696	3918	34.3696	3713	34.3696	3568	34.3696	3480	34.3696	3625
	34.4221	3557	34.4221	3915	34.4221	3684	34.4221	3661	34.4221	3478	34.4221	3643
	34.4746	3580	34.4746	3961	34.4746	3618	34.4746	3517	34.4746	3695	34.4746	3581
	34.5271	3496	34.5271	4015	34.5271	3706	34.5271	3498	34.5271	3576	34.5271	3606
	34.5797	3511	34.5797	4110	34.5797	3688	34.5797	3580	34.5797	3585	34.5797	3632
	34.6322	3521	34.6322	3983	34.6322	3696	34.6322	3589	34.6322	3594	34.6322	3586
	34.6847	3443	34.6847	3925	34.6847	3679	34.6847	3608	34.6847	3410	34.6847	3530
	34.7372	3542	34.7372	4118	34.7372	3651	34.7372	3588	34.7372	3548	34.7372	3630
	34.7897	3559	34.7897	4004	34.7897	3669	34.7897	3607	34.7897	3547	34.7897	3653
	34.8423	3560	34.8423	4069	34.8423	3664	34.8423	3556	34.8423	3606	34.8423	3576
	34.8948	3571	34.8948	4017	34.8948	3644	34.8948	3585	34.8948	3517	34.8948	3620
	34.9473	3518	34.9473	3949	34.9473	3779	34.9473	3557	34.9473	3474	34.9473	3672
	34.9998	3586	34.9998	3994	34.9998	3709	34.9998	3539	34.9998	3515	34.9998	3657
	35.0523	3586	35.0523	3925	35.0523	3685	35.0523	3519	35.0523	3486	35.0523	3657
	35.1049	3525	35.1049	3910	35.1049	3686	35.1049	3625	35.1049	3611	35.1049	3598
	35.1574	3599	35.1574	3988	35.1574	3726	35.1574	3670	35.1574	3448	35.1574	3615
	35.2099	3497	35.2099	3921	35.2099	3742	35.2099	3488	35.2099	3550	35.2099	3680
	35.2624	3572	35.2624	3928	35.2624	3619	35.2624	3628	35.2624	3651	35.2624	3601
	35.315	3670	35.315	3992	35.315	3746	35.315	3680	35.315	3653	35.315	3770
	35.3675	3660	35.3675	3956	35.3675	3694	35.3675	3598	35.3675	3454	35.3675	3717
	35.42	3642	35.42	4073	35.42	3743	35.42	3468	35.42	3568	35.42	3642
	35.4725	3631	35.4725	4061	35.4725	3814	35.4725	3676	35.4725	3615	35.4725	3745
	35.525	3542	35.525	4079	35.525	3738	35.525	3557	35.525	3689	35.525	3669
	35.5776	3601	35.5776	4145	35.5776	3722	35.5776	3658	35.5776	3604	35.5776	3814
	35.6301	3568	35.6301	4059	35.6301	3696	35.6301	3776	35.6301	3538	35.6301	3786
	35.6826	3734	35.6826	4044	35.6826	3729	35.6826	3681	35.6826	3614	35.6826	3722
	35.7351	3589	35.7351	3988	35.7351	3762	35.7351	3629	35.7351	3559	35.7351	3737
	35.7876	3572	35.7876	4120	35.7876	3805	35.7876	3762	35.7876	3619	35.7876	3737
	35.8402	3778	35.8402	4148	35.8402	3834	35.8402	3675	35.8402	3605	35.8402	3696
	35.8927	3630	35.8927	4163	35.8927	3819	35.8927	3720	35.8927	3679	35.8927	3806
	35.9452	3613	35.9452	4123	35.9452	3759	35.9452	3759	35.9452	3707	35.9452	3811
	35.9977	3661	35.9977	4245	35.9977	3818	35.9977	3756	35.9977	3705	35.9977	3815
	36.0502	3852	36.0502	4284	36.0502	4005	36.0502	3868	36.0502	3675	36.0502	3899
	36.1028	3808	36.1028	4337	36.1028	3855	36.1028	3860	36.1028	3886	36.1028	3802
	36.1553	3843	36.1553	4273	36.1553	3990	36.1553	3851	36.1553	3888	36.1553	3883
	36.2078	3894	36.2078	4310	36.2078	3972	36.2078	3941	36.2078	4007	36.2078	4086
	36.2603	3969	36.2603	4433	36.2603	4223	36.2603	4176	36.2603	4072	36.2603	4377
	36.3128	4081	36.3128	4604	36.3128	4418	36.3128	4503	36.3128	4412	36.3128	4818
	36.3654	4896	36.3654	4922	36.3654	4939	36.3654	4990	36.3654	5385	36.3654	6184
	36.4179	5777	36.4179	5476	36.4179	6330	36.4179	6536	36.4179	7489	36.4179	9218
	36.4704	8474	36.4704	6857	36.4704	9471	36.4704	9897	36.4704	12357	36.4704	15579
	36.5229	13893	36.5229	9764	36.5229	16842	36.5229	17189	36.5229	19372	36.5229	19551
	36.5754	18640	36.5754	16100	36.5754	21209	36.5754	19447	36.5754	17119	36.5754	15886
	36.628	16872	36.628	22807	36.628	15832	36.628	14456	36.628	13164	36.628	11551
	36.6805	13276	36.6805	19914	36.6805	11547	36.6805	10420	36.6805	8238	36.6805	7065
	36.733	8272	36.733	14888	36.733	6780	36.733	6212	36.733	5156	36.733	4991
	36.7855	5733	36.7855	9305	36.7855	5045	36.7855	4714	36.7855	4329	36.7855	4290
	36.8381	4391	36.8381	5724	36.8381	4307	36.8381	4212	36.8381	4053	36.8381	3958
	36.8906	4114	36.8906	4995	36.8906	4193	36.8906	4075	36.8906	3894	36.8906	3840
	36.9431	3897	36.9431	4612	36.9431	4021	36.9431	3804	36.9431	3738	36.9431	3973
	36.9956	3778	36.9956	4434	36.9956	3892	36.9956	3719	36.9956	3752	36.9956	3828
	37.0481	3825	37.0481	4115	37.0481	3797	37.0481	3847	37.0481	3482	37.0481	3686
	37.1007	3719	37.1007	4254	37.1007	3871	37.1007	3678	37.1007	3567	37.1007	3699
	37.1532	3670	37.1532	4072	37.1532	3788	37.1532	3663	37.1532	3698	37.1532	3564
	37.2057	3646	37.2057	4106	37.2057	3748	37.2057	3605	37.2057	3761	37.2057	3660
	37.2582	3578	37.2582	4088	37.2582	3767	37.2582	3725	37.2582	3647	37.2582	3832
	37.3107	3516	37.3107	4176	37.3107	3743	37.3107	3552	37.3107	3635	37.3107	3731
	37.3633	3562	37.3633	4080	37.3633	3717	37.3633	3639	37.3633	3586	37.3633	3621
	37.4158	3570	37.4158	4059	37.4158	3790	37.4158	3644	37.4158	3591	37.4158	3738
	37.4683	3632	37.4683	4160	37.4683	3601	37.4683	3600	37.4683	3586	37.4683	3636
	37.5208	3539	37.5208	4020	37.5208	3702	37.5208	3603	37.5208	3503	37.5208	3699
	37.5733	3729	37.5733	3988	37.5733	3768	37.5733	3589	37.5733	3564	37.5733	3690
	37.6259	3616	37.6259	4145	37.6259	3659	37.6259	3778	37.6259	3618	37.6259	3668
	37.6784	3616	37.6784	4179	37.6784	3695	37.6784	3685	37.6784	3674	37.6784	3720
	37.7309	3755	37.7309	4144	37.7309	3790	37.7309	3907	37.7309	3764	37.7309	3888
	37.7834	3970	37.7834	4355	37.7834	4024	37.7834	4035	37.7834	3969	37.7834	4223
	37.836	4438	37.836	4622	37.836	4636	37.836	4332	37.836	4405	37.836	5149
	37.8885	5235	37.8885	5271	37.8885	5717	37.8885	5603	37.8885	5678	37.8885	6007
	37.941	5631	37.941	6151	37.941	5884	37.941	5790	37.941	5835	37.941	5538
	37.9935	5355	37.9935	6079	37.9935	5355	37.9935	5354	37.9935	5214	37.9935	5226
	38.046	4881	38.046	5472	38.046	5151	38.046	5046	38.046	5020	38.046	5156
	38.0986	4748	38.0986	5009	38.0986	4965	38.0986	5043	38.0986	5491	38.0986	6484
	38.1511	5936	38.1511	5107	38.1511	6608	38.1511	6558	38.1511	7779	38.1511	9024
	38.2036	8099	38.2036	6181	38.2036	9551	38.2036	9166	38.2036	9566	38.2036	9165
	38.2561	8737	38.2561	8380	38.2561	9215	38.2561	8548	38.2561	7609	38.2561	7455
	38.3087	7564	38.3087	9688	38.3087	7613	38.3087	6983	38.3087	6531	38.3087	6005
	38.3612	5957	38.3612	7689	38.3612	5820	38.3612	5409	38.3612	4631	38.3612	4438
	38.4137	4688	38.4137	6588	38.4137	4240	38.4137	4201	38.4137	3911	38.4137	3851
	38.4662	3886	38.4662	4990	38.4662	3827	38.4662	3918	38.4662	3672	38.4662	3851
	38.5187	3898	38.5187	4335	38.5187	3712	38.5187	3606	38.5187	3650	38.5187	3541
	38.5713	3602	38.5713	4127	38.5713	3762	38.5713	3666	38.5713	3526	38.5713	3638
	38.6238	3641	38.6238	4024	38.6238	3704	38.6238	3619	38.6238	3615	38.6238	3524
	38.6763	3533	38.6763	3919	38.6763	3648	38.6763	3636	38.6763	3563	38.6763	3644
	38.7288	3568	38.7288	4016	38.7288	3644	38.7288	3563	38.7288	3572	38.7288	3627
	38.7813	3625	38.7813	3919	38.7813	3726	38.7813	3656	38.7813	3606	38.7813	3704
	38.8339	3557	38.8339	3994	38.8339	3736	38.8339	3580	38.8339	3534	38.8339	3570
	38.8864	3598	38.8864	4055	38.8864	3586	38.8864	3568	38.8864	3449	38.8864	3648
	38.9389	3578	38.9389	3958	38.9389	3700	38.9389	3500	38.9389	3431	38.9389	3519
	38.9914	3435	38.9914	3987	38.9914	3812	38.9914	3577	38.9914	3564	38.9914	3608
	39.044	3513	39.044	3889	39.044	3665	39.044	3495	39.044	3456	39.044	3581
	39.0965	3488	39.0965	3996	39.0965	3749	39.0965	3435	39.0965	3474	39.0965	3612
	39.149	3512	39.149	3944	39.149	3542	39.149	3583	39.149	3390	39.149	3571
	39.2015	3581	39.2015	3961	39.2015	3587	39.2015	3603	39.2015	3392	39.2015	3616
	39.254	3414	39.254	3973	39.254	3690	39.254	3531	39.254	3541	39.254	3581
	39.3066	3516	39.3066	3977	39.3066	3591	39.3066	3456	39.3066	3616	39.3066	3533
	39.3591	3514	39.3591	4053	39.3591	3643	39.3591	3640	39.3591	3363	39.3591	3610
	39.4116	3460	39.4116	3979	39.4116	3702	39.4116	3603	39.4116	3576	39.4116	3542
	39.4641	3548	39.4641	3882	39.4641	3564	39.4641	3587	39.4641	3532	39.4641	3492
	39.5166	3647	39.5166	3927	39.5166	3723	39.5166	3595	39.5166	3487	39.5166	3489
	39.5692	3534	39.5692	4015	39.5692	3788	39.5692	3723	39.5692	3480	39.5692	3594
	39.6217	3643	39.6217	4026	39.6217	3701	39.6217	3708	39.6217	3536	39.6217	3660
	39.6742	3345	39.6742	3996	39.6742	3601	39.6742	3626	39.6742	3539	39.6742	3709
	39.7267	3384	39.7267	3991	39.7267	3686	39.7267	3627	39.7267	3538	39.7267	3582
	39.7792	3505	39.7792	3937	39.7792	3646	39.7792	3619	39.7792	3490	39.7792	3579
	39.8318	3504	39.8318	3907	39.8318	3672	39.8318	3598	39.8318	3513	39.8318	3487
	39.8843	3551	39.8843	4060	39.8843	3608	39.8843	3621	39.8843	3549	39.8843	3640
	39.9368	3542	39.9368	4044	39.9368	3652	39.9368	3528	39.9368	3510	39.9368	3551
	39.9893	3514	39.9893	3904	39.9893	3607	39.9893	3514	39.9893	3537	39.9893	3520
	40.0418	3538	40.0418	3870	40.0418	3451	40.0418	3537	40.0418	3473	40.0418	3564
	40.0944	3532	40.0944	3880	40.0944	3556	40.0944	3519	40.0944	3452	40.0944	3532
	40.1469	3527	40.1469	3933	40.1469	3687	40.1469	3459	40.1469	3570	40.1469	3398
	40.1994	3527	40.1994	4012	40.1994	3667	40.1994	3639	40.1994	3535	40.1994	3565
	40.2519	3512	40.2519	3985	40.2519	3680	40.2519	3425	40.2519	3536	40.2519	3470
	40.3045	3495	40.3045	3931	40.3045	3643	40.3045	3468	40.3045	3484	40.3045	3596
	40.357	3549	40.357	3902	40.357	3625	40.357	3506	40.357	3423	40.357	3504
	40.4095	3639	40.4095	4051	40.4095	3606	40.4095	3519	40.4095	3542	40.4095	3633
	40.462	3578	40.462	3943	40.462	3671	40.462	3506	40.462	3388	40.462	3501
	40.5145	3468	40.5145	3921	40.5145	3595	40.5145	3585	40.5145	3499	40.5145	3500
	40.5671	3438	40.5671	3974	40.5671	3587	40.5671	3548	40.5671	3484	40.5671	3517
	40.6196	3534	40.6196	3973	40.6196	3592	40.6196	3558	40.6196	3408	40.6196	3651
	40.6721	3489	40.6721	3990	40.6721	3681	40.6721	3525	40.6721	3556	40.6721	3615
	40.7246	3425	40.7246	3948	40.7246	3694	40.7246	3546	40.7246	3566	40.7246	3604
	40.7771	3436	40.7771	3995	40.7771	3618	40.7771	3532	40.7771	3576	40.7771	3529
	40.8297	3477	40.8297	3889	40.8297	3660	40.8297	3524	40.8297	3506	40.8297	3498
	40.8822	3580	40.8822	3908	40.8822	3632	40.8822	3484	40.8822	3485	40.8822	3600
	40.9347	3539	40.9347	3899	40.9347	3563	40.9347	3466	40.9347	3346	40.9347	3563
	40.9872	3544	40.9872	3961	40.9872	3550	40.9872	3437	40.9872	3500	40.9872	3499
	41.0397	3610	41.0397	3895	41.0397	3629	41.0397	3528	41.0397	3396	41.0397	3480
	41.0923	3552	41.0923	3990	41.0923	3752	41.0923	3540	41.0923	3472	41.0923	3512
	41.1448	3464	41.1448	3901	41.1448	3658	41.1448	3526	41.1448	3592	41.1448	3591
	41.1973	3486	41.1973	3948	41.1973	3593	41.1973	3478	41.1973	3448	41.1973	3600
	41.2498	3484	41.2498	3890	41.2498	3680	41.2498	3647	41.2498	3422	41.2498	3587
	41.3023	3455	41.3023	3962	41.3023	3759	41.3023	3593	41.3023	3319	41.3023	3635
	41.3549	3498	41.3549	3963	41.3549	3564	41.3549	3567	41.3549	3441	41.3549	3546
	41.4074	3404	41.4074	3926	41.4074	3689	41.4074	3585	41.4074	3456	41.4074	3510
	41.4599	3498	41.4599	3906	41.4599	3673	41.4599	3517	41.4599	3512	41.4599	3541
	41.5124	3538	41.5124	3997	41.5124	3593	41.5124	3450	41.5124	3433	41.5124	3509
	41.565	3539	41.565	3922	41.565	3551	41.565	3615	41.565	3513	41.565	3655
	41.6175	3632	41.6175	4049	41.6175	3655	41.6175	3500	41.6175	3486	41.6175	3558
	41.67	3443	41.67	3880	41.67	3692	41.67	3628	41.67	3525	41.67	3539
	41.7225	3467	41.7225	4033	41.7225	3667	41.7225	3549	41.7225	3459	41.7225	3527
	41.775	3489	41.775	3955	41.775	3637	41.775	3495	41.775	3469	41.775	3551
	41.8276	3425	41.8276	4083	41.8276	3625	41.8276	3541	41.8276	3520	41.8276	3655
	41.8801	3525	41.8801	3906	41.8801	3713	41.8801	3548	41.8801	3536	41.8801	3534
	41.9326	3604	41.9326	3946	41.9326	3541	41.9326	3625	41.9326	3532	41.9326	3603
	41.9851	3523	41.9851	4035	41.9851	3678	41.9851	3556	41.9851	3489	41.9851	3620
	42.0376	3603	42.0376	4129	42.0376	3648	42.0376	3525	42.0376	3581	42.0376	3693
	42.0902	3563	42.0902	4038	42.0902	3692	42.0902	3658	42.0902	3522	42.0902	3465
	42.1427	3612	42.1427	4092	42.1427	3675	42.1427	3585	42.1427	3574	42.1427	3520
	42.1952	3518	42.1952	3952	42.1952	3686	42.1952	3585	42.1952	3605	42.1952	3655
	42.2477	3617	42.2477	4010	42.2477	3638	42.2477	3714	42.2477	3528	42.2477	3747
	42.3003	3628	42.3003	3949	42.3003	3776	42.3003	3568	42.3003	3502	42.3003	3589
	42.3528	3473	42.3528	3977	42.3528	3768	42.3528	3631	42.3528	3567	42.3528	3571
	42.4053	3609	42.4053	4063	42.4053	3716	42.4053	3773	42.4053	3494	42.4053	3625
	42.4578	3538	42.4578	4072	42.4578	3758	42.4578	3644	42.4578	3429	42.4578	3679
	42.5103	3541	42.5103	4041	42.5103	3658	42.5103	3644	42.5103	3541	42.5103	3645
	42.5629	3571	42.5629	4052	42.5629	3729	42.5629	3612	42.5629	3551	42.5629	3597
	42.6154	3680	42.6154	4035	42.6154	3674	42.6154	3634	42.6154	3629	42.6154	3648
	42.6679	3573	42.6679	4014	42.6679	3666	42.6679	3697	42.6679	3617	42.6679	3600
	42.7204	3695	42.7204	4073	42.7204	3759	42.7204	3704	42.7204	3627	42.7204	3720
	42.773	3590	42.773	4042	42.773	3715	42.773	3723	42.773	3570	42.773	3703
	42.8255	3644	42.8255	4076	42.8255	3820	42.8255	3562	42.8255	3530	42.8255	3655
	42.878	3544	42.878	4152	42.878	3713	42.878	3769	42.878	3607	42.878	3660
	42.9305	3567	42.9305	4050	42.9305	3717	42.9305	3605	42.9305	3680	42.9305	3720
	42.983	3628	42.983	4121	42.983	3761	42.983	3650	42.983	3633	42.983	3670
	43.0356	3595	43.0356	4203	43.0356	3678	43.0356	3695	43.0356	3622	43.0356	3655
	43.0881	3676	43.0881	4162	43.0881	3880	43.0881	3696	43.0881	3637	43.0881	3699
	43.1406	3739	43.1406	4213	43.1406	3853	43.1406	3851	43.1406	3732	43.1406	3732
	43.1931	3762	43.1931	4179	43.1931	3844	43.1931	3657	43.1931	3648	43.1931	3672
	43.2456	3648	43.2456	4160	43.2456	3846	43.2456	3823	43.2456	3584	43.2456	3799
	43.2982	3698	43.2982	4149	43.2982	3848	43.2982	3852	43.2982	3653	43.2982	3726
	43.3507	3747	43.3507	4054	43.3507	3839	43.3507	3879	43.3507	3642	43.3507	3842
	43.4032	3842	43.4032	4192	43.4032	3852	43.4032	3839	43.4032	3730	43.4032	3790
	43.4557	3719	43.4557	4114	43.4557	3906	43.4557	3855	43.4557	3600	43.4557	3755
	43.5082	3759	43.5082	4226	43.5082	3929	43.5082	3903	43.5082	3630	43.5082	3892
	43.5608	3832	43.5608	4378	43.5608	3913	43.5608	3876	43.5608	3821	43.5608	3851
	43.6133	3718	43.6133	4265	43.6133	3996	43.6133	3978	43.6133	3772	43.6133	3929
	43.6658	3878	43.6658	4362	43.6658	4102	43.6658	3821	43.6658	3810	43.6658	3925
	43.7183	3926	43.7183	4309	43.7183	3960	43.7183	3990	43.7183	3794	43.7183	3981
	43.7709	3915	43.7709	4292	43.7709	4126	43.7709	4010	43.7709	3927	43.7709	4042
	43.8234	3944	43.8234	4264	43.8234	4121	43.8234	4016	43.8234	3945	43.8234	4055
	43.8759	4068	43.8759	4676	43.8759	4290	43.8759	4214	43.8759	4109	43.8759	4297
	43.9284	4281	43.9284	4593	43.9284	4342	43.9284	4304	43.9284	4220	43.9284	4417
	43.9809	4324	43.9809	4925	43.9809	4677	43.9809	4625	43.9809	4534	43.9809	4827
	44.0335	4675	44.0335	4972	44.0335	4935	44.0335	4951	44.0335	4918	44.0335	5384
	44.086	5246	44.086	5429	44.086	5651	44.086	5566	44.086	5841	44.086	6409
	44.1385	6344	44.1385	6084	44.1385	6936	44.1385	7119	44.1385	7323	44.1385	8744
	44.191	8275	44.191	7396	44.191	9313	44.191	9647	44.191	11013	44.191	13780
	44.2435	13065	44.2435	9716	44.2435	15364	44.2435	15917	44.2435	19084	44.2435	24155
	44.2961	22880	44.2961	14485	44.2961	27498	44.2961	27339	44.2961	30721	44.2961	32943
	44.3486	31403	44.3486	23856	44.3486	36606	44.3486	33817	44.3486	32328	44.3486	29829
	44.4011	29170	44.4011	33116	44.4011	28995	44.4011	27006	44.4011	24770	44.4011	23767
	44.4536	24415	44.4536	32065	44.4536	24073	44.4536	22138	44.4536	19694	44.4536	16905
	44.5061	17604	44.5061	25877	44.5061	16303	44.5061	14647	44.5061	11740	44.5061	10141
	44.5587	10956	44.5587	19573	44.5587	8874	44.5587	8270	44.5587	7011	44.5587	6503
	44.6112	7131	44.6112	12033	44.6112	6025	44.6112	5822	44.6112	5319	44.6112	5156
	44.6637	5448	44.6637	7706	44.6637	5119	44.6637	4971	44.6637	4513	44.6637	4567
	44.7162	4589	44.7162	5917	44.7162	4555	44.7162	4292	44.7162	4171	44.7162	4218
	44.7687	4363	44.7687	5137	44.7687	4408	44.7687	4185	44.7687	3963	44.7687	4087
	44.8213	4104	44.8213	4820	44.8213	4029	44.8213	3934	44.8213	3766	44.8213	3840
	44.8738	3919	44.8738	4550	44.8738	4001	44.8738	3898	44.8738	3773	44.8738	3856
	44.9263	3762	44.9263	4359	44.9263	3736	44.9263	3877	44.9263	3686	44.9263	3853
	44.9788	3793	44.9788	4186	44.9788	3966	44.9788	3670	44.9788	3545	44.9788	3701
	45.0314	3716	45.0314	4197	45.0314	3845	45.0314	3802	45.0314	3649	45.0314	3672
	45.0839	3630	45.0839	4000	45.0839	3968	45.0839	3684	45.0839	3594	45.0839	3626
	45.1364	3671	45.1364	4046	45.1364	3635	45.1364	3611	45.1364	3531	45.1364	3573
	45.1889	3698	45.1889	4050	45.1889	3757	45.1889	3652	45.1889	3504	45.1889	3684
	45.2414	3540	45.2414	3979	45.2414	3731	45.2414	3624	45.2414	3494	45.2414	3666
	45.294	3449	45.294	4018	45.294	3716	45.294	3676	45.294	3486	45.294	3587
	45.3465	3599	45.3465	4025	45.3465	3677	45.3465	3660	45.3465	3504	45.3465	3587
	45.399	3458	45.399	4113	45.399	3646	45.399	3648	45.399	3473	45.399	3456
	45.4515	3424	45.4515	3999	45.4515	3599	45.4515	3615	45.4515	3492	45.4515	3604
	45.504	3594	45.504	3983	45.504	3638	45.504	3573	45.504	3467	45.504	3563
	45.5566	3538	45.5566	4067	45.5566	3549	45.5566	3531	45.5566	3358	45.5566	3531
	45.6091	3469	45.6091	4001	45.6091	3656	45.6091	3538	45.6091	3514	45.6091	3560
	45.6616	3591	45.6616	3977	45.6616	3616	45.6616	3485	45.6616	3422	45.6616	3587
	45.7141	3500	45.7141	3931	45.7141	3526	45.7141	3502	45.7141	3437	45.7141	3563
	45.7666	3644	45.7666	3970	45.7666	3589	45.7666	3531	45.7666	3451	45.7666	3543
	45.8192	3426	45.8192	4011	45.8192	3574	45.8192	3546	45.8192	3511	45.8192	3464
	45.8717	3495	45.8717	3942	45.8717	3498	45.8717	3506	45.8717	3470	45.8717	3554
	45.9242	3420	45.9242	4029	45.9242	3634	45.9242	3631	45.9242	3511	45.9242	3519
	45.9767	3451	45.9767	3899	45.9767	3630	45.9767	3534	45.9767	3486	45.9767	3514
	46.0293	3502	46.0293	3905	46.0293	3596	46.0293	3554	46.0293	3444	46.0293	3547
	46.0818	3420	46.0818	4007	46.0818	3664	46.0818	3505	46.0818	3389	46.0818	3474
	46.1343	3570	46.1343	3943	46.1343	3688	46.1343	3541	46.1343	3333	46.1343	3483
	46.1868	3547	46.1868	3899	46.1868	3502	46.1868	3483	46.1868	3364	46.1868	3562
	46.2393	3544	46.2393	3926	46.2393	3640	46.2393	3414	46.2393	3426	46.2393	3557
	46.2919	3483	46.2919	3894	46.2919	3651	46.2919	3527	46.2919	3401	46.2919	3521
	46.3444	3503	46.3444	3851	46.3444	3557	46.3444	3580	46.3444	3434	46.3444	3390
	46.3969	3435	46.3969	3964	46.3969	3548	46.3969	3621	46.3969	3496	46.3969	3505
	46.4494	3541	46.4494	3804	46.4494	3556	46.4494	3551	46.4494	3303	46.4494	3490
	46.502	3490	46.502	3909	46.502	3582	46.502	3524	46.502	3448	46.502	3611
	46.5545	3446	46.5545	3808	46.5545	3656	46.5545	3479	46.5545	3424	46.5545	3506
	46.607	3569	46.607	3877	46.607	3534	46.607	3494	46.607	3395	46.607	3627
	46.6595	3534	46.6595	3930	46.6595	3670	46.6595	3507	46.6595	3424	46.6595	3472
	46.712	3473	46.712	3884	46.712	3736	46.712	3526	46.712	3482	46.712	3456
	46.7645	3452	46.7645	3982	46.7645	3551	46.7645	3524	46.7645	3406	46.7645	3484
	46.8171	3514	46.8171	3889	46.8171	3686	46.8171	3492	46.8171	3385	46.8171	3392
	46.8696	3436	46.8696	3889	46.8696	3589	46.8696	3407	46.8696	3322	46.8696	3408
	46.9221	3512	46.9221	3881	46.9221	3688	46.9221	3487	46.9221	3400	46.9221	3516
	46.9746	3421	46.9746	4020	46.9746	3599	46.9746	3395	46.9746	3359	46.9746	3571
	47.0272	3439	47.0272	3939	47.0272	3625	47.0272	3567	47.0272	3271	47.0272	3446
	47.0797	3520	47.0797	3879	47.0797	3577	47.0797	3492	47.0797	3462	47.0797	3584
	47.1322	3556	47.1322	3973	47.1322	3572	47.1322	3514	47.1322	3369	47.1322	3470
	47.1847	3532	47.1847	3872	47.1847	3530	47.1847	3510	47.1847	3376	47.1847	3449
	47.2372	3555	47.2372	3914	47.2372	3572	47.2372	3567	47.2372	3385	47.2372	3551
	47.2898	3511	47.2898	3765	47.2898	3693	47.2898	3472	47.2898	3360	47.2898	3573
	47.3423	3506	47.3423	3806	47.3423	3664	47.3423	3526	47.3423	3465	47.3423	3468
	47.3948	3423	47.3948	4041	47.3948	3600	47.3948	3559	47.3948	3433	47.3948	3447
	47.4473	3526	47.4473	3890	47.4473	3689	47.4473	3408	47.4473	3483	47.4473	3470
	47.4999	3506	47.4999	3848	47.4999	3652	47.4999	3446	47.4999	3425	47.4999	3548
	47.5524	3515	47.5524	3922	47.5524	3552	47.5524	3465	47.5524	3416	47.5524	3583
	47.6049	3572	47.6049	3823	47.6049	3578	47.6049	3544	47.6049	3389	47.6049	3432
	47.6574	3560	47.6574	3828	47.6574	3718	47.6574	3521	47.6574	3415	47.6574	3451
	47.7099	3507	47.7099	3935	47.7099	3646	47.7099	3583	47.7099	3384	47.7099	3490
	47.7625	3513	47.7625	3900	47.7625	3660	47.7625	3534	47.7625	3341	47.7625	3595
	47.815	3446	47.815	3923	47.815	3622	47.815	3471	47.815	3290	47.815	3517
	47.8675	3472	47.8675	3941	47.8675	3705	47.8675	3533	47.8675	3459	47.8675	3497
	47.92	3545	47.92	3836	47.92	3647	47.92	3540	47.92	3393	47.92	3499
	47.9725	3547	47.9725	3858	47.9725	3643	47.9725	3484	47.9725	3540	47.9725	3585
	48.0251	3478	48.0251	3884	48.0251	3588	48.0251	3700	48.0251	3468	48.0251	3529
	48.0776	3484	48.0776	3878	48.0776	3717	48.0776	3569	48.0776	3399	48.0776	3603
	48.1301	3493	48.1301	3930	48.1301	3584	48.1301	3556	48.1301	3516	48.1301	3580
	48.1826	3513	48.1826	4017	48.1826	3757	48.1826	3667	48.1826	3556	48.1826	3645
	48.2351	3660	48.2351	3942	48.2351	3755	48.2351	3690	48.2351	3453	48.2351	3658
	48.2877	3694	48.2877	4167	48.2877	3868	48.2877	3767	48.2877	3686	48.2877	3892
	48.3402	3826	48.3402	4231	48.3402	4136	48.3402	3969	48.3402	3922	48.3402	4280
	48.3927	4191	48.3927	4414	48.3927	4538	48.3927	4499	48.3927	4433	48.3927	5318
	48.4452	5317	48.4452	4860	48.4452	5685	48.4452	5670	48.4452	5977	48.4452	6884
	48.4978	6786	48.4978	5831	48.4978	7623	48.4978	7548	48.4978	7420	48.4978	7233
	48.5503	7153	48.5503	7504	48.5503	7828	48.5503	7106	48.5503	6652	48.5503	6543
	48.6028	6733	48.6028	8509	48.6028	6387	48.6028	6193	48.6028	6225	48.6028	5722
	48.6553	6177	48.6553	7563	48.6553	6079	48.6553	5727	48.6553	5309	48.6553	5090
	48.7078	5041	48.7078	6717	48.7078	5078	48.7078	4703	48.7078	4340	48.7078	4050
	48.7604	4325	48.7604	5952	48.7604	4119	48.7604	4063	48.7604	3860	48.7604	3822
	48.8129	3985	48.8129	4951	48.8129	3818	48.8129	3725	48.8129	3622	48.8129	3720
	48.8654	3600	48.8654	4430	48.8654	3806	48.8654	3705	48.8654	3514	48.8654	3616
	48.9179	3636	48.9179	4187	48.9179	3668	48.9179	3674	48.9179	3540	48.9179	3555
	48.9704	3549	48.9704	4046	48.9704	3643	48.9704	3551	48.9704	3536	48.9704	3469
	49.023	3561	49.023	3981	49.023	3735	49.023	3595	49.023	3398	49.023	3537
	49.0755	3475	49.0755	3945	49.0755	3673	49.0755	3571	49.0755	3367	49.0755	3572
	49.128	3609	49.128	4036	49.128	3623	49.128	3560	49.128	3461	49.128	3522
	49.1805	3555	49.1805	3997	49.1805	3606	49.1805	3436	49.1805	3434	49.1805	3536
	49.233	3567	49.233	3771	49.233	3568	49.233	3552	49.233	3447	49.233	3485
	49.2856	3355	49.2856	3929	49.2856	3604	49.2856	3535	49.2856	3363	49.2856	3490
	49.3381	3570	49.3381	3835	49.3381	3731	49.3381	3445	49.3381	3361	49.3381	3475
	49.3906	3572	49.3906	3882	49.3906	3605	49.3906	3459	49.3906	3299	49.3906	3550
	49.4431	3487	49.4431	3873	49.4431	3539	49.4431	3569	49.4431	3299	49.4431	3408
	49.4956	3356	49.4956	3792	49.4956	3616	49.4956	3517	49.4956	3378	49.4956	3432
	49.5482	3498	49.5482	3879	49.5482	3662	49.5482	3464	49.5482	3367	49.5482	3441
	49.6007	3469	49.6007	3898	49.6007	3562	49.6007	3642	49.6007	3478	49.6007	3448
	49.6532	3430	49.6532	3769	49.6532	3556	49.6532	3550	49.6532	3345	49.6532	3436
	49.7057	3399	49.7057	3750	49.7057	3542	49.7057	3619	49.7057	3499	49.7057	3494
	49.7583	3413	49.7583	3904	49.7583	3449	49.7583	3515	49.7583	3374	49.7583	3403
	49.8108	3500	49.8108	3862	49.8108	3636	49.8108	3373	49.8108	3376	49.8108	3430
	49.8633	3519	49.8633	3886	49.8633	3609	49.8633	3523	49.8633	3323	49.8633	3417
	49.9158	3396	49.9158	3900	49.9158	3627	49.9158	3528	49.9158	3350	49.9158	3525
	49.9683	3454	49.9683	3919	49.9683	3583	49.9683	3497	49.9683	3297	49.9683	3499
	50.0209	3418	50.0209	3837	50.0209	3623	50.0209	3467	50.0209	3355	50.0209	3492
	50.0734	3356	50.0734	3887	50.0734	3596	50.0734	3470	50.0734	3367	50.0734	3443
	50.1259	3358	50.1259	3792	50.1259	3586	50.1259	3495	50.1259	3319	50.1259	3454
	50.1784	3513	50.1784	3817	50.1784	3583	50.1784	3541	50.1784	3244	50.1784	3477
	50.2309	3396	50.2309	3838	50.2309	3586	50.2309	3515	50.2309	3356	50.2309	3478
	50.2835	3410	50.2835	3992	50.2835	3509	50.2835	3511	50.2835	3432	50.2835	3411
	50.336	3471	50.336	3861	50.336	3556	50.336	3483	50.336	3436	50.336	3504
	50.3885	3410	50.3885	3845	50.3885	3575	50.3885	3547	50.3885	3303	50.3885	3396
	50.441	3462	50.441	3945	50.441	3603	50.441	3418	50.441	3267	50.441	3474
	50.4935	3329	50.4935	3796	50.4935	3573	50.4935	3568	50.4935	3369	50.4935	3467
	50.5461	3433	50.5461	3975	50.5461	3611	50.5461	3467	50.5461	3279	50.5461	3425
	50.5986	3545	50.5986	3907	50.5986	3518	50.5986	3415	50.5986	3306	50.5986	3460
	50.6511	3353	50.6511	3836	50.6511	3466	50.6511	3440	50.6511	3357	50.6511	3511
	50.7036	3443	50.7036	3854	50.7036	3495	50.7036	3623	50.7036	3377	50.7036	3542
	50.7562	3471	50.7562	3778	50.7562	3548	50.7562	3481	50.7562	3324	50.7562	3421
	50.8087	3352	50.8087	3796	50.8087	3573	50.8087	3448	50.8087	3464	50.8087	3462
	50.8612	3437	50.8612	3915	50.8612	3683	50.8612	3493	50.8612	3427	50.8612	3339
	50.9137	3477	50.9137	3746	50.9137	3629	50.9137	3544	50.9137	3324	50.9137	3411
	50.9662	3441	50.9662	3803	50.9662	3510	50.9662	3487	50.9662	3350	50.9662	3302
	51.0188	3395	51.0188	3799	51.0188	3567	51.0188	3512	51.0188	3406	51.0188	3421
	51.0713	3407	51.0713	3913	51.0713	3632	51.0713	3439	51.0713	3270	51.0713	3499
	51.1238	3446	51.1238	3898	51.1238	3465	51.1238	3526	51.1238	3335	51.1238	3443
	51.1763	3465	51.1763	3903	51.1763	3661	51.1763	3437	51.1763	3302	51.1763	3423
	51.2289	3385	51.2289	3872	51.2289	3608	51.2289	3453	51.2289	3425	51.2289	3579
	51.2814	3413	51.2814	3901	51.2814	3578	51.2814	3385	51.2814	3333	51.2814	3330
	51.3339	3470	51.3339	3741	51.3339	3598	51.3339	3522	51.3339	3251	51.3339	3599
	51.3864	3385	51.3864	3814	51.3864	3681	51.3864	3443	51.3864	3398	51.3864	3457
	51.4389	3491	51.4389	3820	51.4389	3588	51.4389	3429	51.4389	3356	51.4389	3466
	51.4915	3431	51.4915	3952	51.4915	3582	51.4915	3479	51.4915	3299	51.4915	3454
	51.544	3273	51.544	3803	51.544	3476	51.544	3508	51.544	3294	51.544	3455
	51.5965	3383	51.5965	4013	51.5965	3576	51.5965	3432	51.5965	3287	51.5965	3430
	51.649	3566	51.649	3849	51.649	3606	51.649	3440	51.649	3417	51.649	3310
	51.7015	3505	51.7015	3833	51.7015	3495	51.7015	3434	51.7015	3457	51.7015	3371
	51.7541	3512	51.7541	3847	51.7541	3593	51.7541	3502	51.7541	3362	51.7541	3462
	51.8066	3469	51.8066	3901	51.8066	3424	51.8066	3464	51.8066	3283	51.8066	3514
	51.8591	3463	51.8591	3781	51.8591	3595	51.8591	3548	51.8591	3318	51.8591	3395
	51.9116	3408	51.9116	3831	51.9116	3620	51.9116	3466	51.9116	3394	51.9116	3553
	51.9641	3469	51.9641	3889	51.9641	3486	51.9641	3481	51.9641	3353	51.9641	3508
	52.0167	3469	52.0167	3917	52.0167	3591	52.0167	3493	52.0167	3276	52.0167	3416
	52.0692	3442	52.0692	3764	52.0692	3592	52.0692	3459	52.0692	3411	52.0692	3387
	52.1217	3470	52.1217	3831	52.1217	3605	52.1217	3492	52.1217	3282	52.1217	3393
	52.1742	3503	52.1742	3881	52.1742	3677	52.1742	3435	52.1742	3328	52.1742	3469
	52.2268	3400	52.2268	3851	52.2268	3536	52.2268	3461	52.2268	3376	52.2268	3428
	52.2793	3460	52.2793	3788	52.2793	3498	52.2793	3266	52.2793	3359	52.2793	3408
	52.3318	3465	52.3318	3799	52.3318	3555	52.3318	3356	52.3318	3391	52.3318	3567
	52.3843	3426	52.3843	3952	52.3843	3478	52.3843	3520	52.3843	3377	52.3843	3384
	52.4368	3475	52.4368	3979	52.4368	3568	52.4368	3501	52.4368	3425	52.4368	3413
	52.4894	3456	52.4894	3913	52.4894	3549	52.4894	3388	52.4894	3391	52.4894	3477
	52.5419	3501	52.5419	3772	52.5419	3586	52.5419	3482	52.5419	3313	52.5419	3547
	52.5944	3521	52.5944	3852	52.5944	3471	52.5944	3515	52.5944	3255	52.5944	3484
	52.6469	3484	52.6469	3880	52.6469	3553	52.6469	3455	52.6469	3521	52.6469	3474
	52.6994	3393	52.6994	3950	52.6994	3569	52.6994	3499	52.6994	3332	52.6994	3518
	52.752	3387	52.752	3800	52.752	3603	52.752	3545	52.752	3315	52.752	3420
	52.8045	3424	52.8045	3771	52.8045	3559	52.8045	3421	52.8045	3334	52.8045	3444
	52.857	3319	52.857	3832	52.857	3620	52.857	3484	52.857	3326	52.857	3365
	52.9095	3432	52.9095	3879	52.9095	3386	52.9095	3522	52.9095	3345	52.9095	3514
	52.962	3445	52.962	3848	52.962	3511	52.962	3503	52.962	3307	52.962	3575
	53.0146	3496	53.0146	3879	53.0146	3552	53.0146	3446	53.0146	3336	53.0146	3389
	53.0671	3349	53.0671	3856	53.0671	3555	53.0671	3453	53.0671	3374	53.0671	3489
	53.1196	3434	53.1196	3816	53.1196	3620	53.1196	3471	53.1196	3352	53.1196	3459
	53.1721	3416	53.1721	3772	53.1721	3485	53.1721	3398	53.1721	3316	53.1721	3502
	53.2246	3442	53.2246	3869	53.2246	3356	53.2246	3538	53.2246	3380	53.2246	3425
	53.2772	3491	53.2772	3903	53.2772	3539	53.2772	3497	53.2772	3330	53.2772	3408
	53.3297	3455	53.3297	3865	53.3297	3577	53.3297	3454	53.3297	3432	53.3297	3413
	53.3822	3407	53.3822	3812	53.3822	3563	53.3822	3505	53.3822	3285	53.3822	3341
	53.4347	3393	53.4347	3837	53.4347	3528	53.4347	3319	53.4347	3323	53.4347	3513
	53.4873	3439	53.4873	3735	53.4873	3616	53.4873	3402	53.4873	3268	53.4873	3472
	53.5398	3406	53.5398	3889	53.5398	3535	53.5398	3481	53.5398	3259	53.5398	3478
	53.5923	3528	53.5923	3998	53.5923	3549	53.5923	3560	53.5923	3306	53.5923	3448
	53.6448	3546	53.6448	3961	53.6448	3585	53.6448	3478	53.6448	3416	53.6448	3441
	53.6973	3405	53.6973	3846	53.6973	3491	53.6973	3531	53.6973	3300	53.6973	3397
	53.7499	3401	53.7499	3849	53.7499	3522	53.7499	3461	53.7499	3379	53.7499	3412
	53.8024	3444	53.8024	3827	53.8024	3526	53.8024	3505	53.8024	3178	53.8024	3512
	53.8549	3484	53.8549	3793	53.8549	3561	53.8549	3638	53.8549	3332	53.8549	3414
	53.9074	3521	53.9074	3786	53.9074	3585	53.9074	3403	53.9074	3327	53.9074	3463
	53.9599	3417	53.9599	3852	53.9599	3561	53.9599	3491	53.9599	3303	53.9599	3353
	54.0125	3433	54.0125	3917	54.0125	3568	54.0125	3391	54.0125	3299	54.0125	3371
	54.065	3501	54.065	3838	54.065	3584	54.065	3418	54.065	3338	54.065	3380
	54.1175	3431	54.1175	3821	54.1175	3468	54.1175	3364	54.1175	3312	54.1175	3480
	54.17	3350	54.17	3847	54.17	3615	54.17	3443	54.17	3306	54.17	3468
	54.2225	3535	54.2225	3813	54.2225	3572	54.2225	3456	54.2225	3407	54.2225	3468
	54.2751	3442	54.2751	3911	54.2751	3504	54.2751	3498	54.2751	3286	54.2751	3492
	54.3276	3454	54.3276	3905	54.3276	3516	54.3276	3414	54.3276	3355	54.3276	3452
	54.3801	3404	54.3801	3850	54.3801	3604	54.3801	3452	54.3801	3377	54.3801	3382
	54.4326	3457	54.4326	3805	54.4326	3493	54.4326	3434	54.4326	3306	54.4326	3471
	54.4852	3379	54.4852	3849	54.4852	3538	54.4852	3515	54.4852	3266	54.4852	3371
	54.5377	3418	54.5377	3876	54.5377	3482	54.5377	3478	54.5377	3438	54.5377	3533
	54.5902	3490	54.5902	3881	54.5902	3520	54.5902	3420	54.5902	3255	54.5902	3550
	54.6427	3307	54.6427	3822	54.6427	3624	54.6427	3457	54.6427	3316	54.6427	3383
	54.6952	3514	54.6952	3832	54.6952	3569	54.6952	3444	54.6952	3382	54.6952	3440
	54.7478	3350	54.7478	3870	54.7478	3526	54.7478	3481	54.7478	3423	54.7478	3406
	54.8003	3453	54.8003	3941	54.8003	3644	54.8003	3472	54.8003	3365	54.8003	3370
	54.8528	3452	54.8528	3791	54.8528	3556	54.8528	3514	54.8528	3326	54.8528	3401
	54.9053	3459	54.9053	3850	54.9053	3624	54.9053	3454	54.9053	3331	54.9053	3518
	54.9579	3381	54.9579	3847	54.9579	3512	54.9579	3547	54.9579	3324	54.9579	3421
	55.0104	3338	55.0104	3787	55.0104	3653	55.0104	3499	55.0104	3292	55.0104	3504
	55.0629	3278	55.0629	3920	55.0629	3568	55.0629	3532	55.0629	3351	55.0629	3437
	55.1154	3533	55.1154	3852	55.1154	3641	55.1154	3540	55.1154	3306	55.1154	3368
	55.1679	3349	55.1679	3755	55.1679	3381	55.1679	3442	55.1679	3420	55.1679	3528
	55.2204	3344	55.2204	3862	55.2204	3544	55.2204	3549	55.2204	3320	55.2204	3459
	55.273	3396	55.273	3864	55.273	3573	55.273	3398	55.273	3222	55.273	3402
	55.3255	3470	55.3255	3794	55.3255	3594	55.3255	3401	55.3255	3229	55.3255	3428
	55.378	3463	55.378	3843	55.378	3551	55.378	3583	55.378	3269	55.378	3486
	55.4305	3490	55.4305	3693	55.4305	3575	55.4305	3488	55.4305	3288	55.4305	3388
	55.4831	3427	55.4831	3986	55.4831	3613	55.4831	3462	55.4831	3357	55.4831	3499
	55.5356	3388	55.5356	3744	55.5356	3498	55.5356	3385	55.5356	3298	55.5356	3497
	55.5881	3480	55.5881	3676	55.5881	3629	55.5881	3475	55.5881	3334	55.5881	3364
	55.6406	3428	55.6406	3796	55.6406	3524	55.6406	3517	55.6406	3400	55.6406	3433
	55.6931	3443	55.6931	3844	55.6931	3495	55.6931	3428	55.6931	3292	55.6931	3418
	55.7457	3367	55.7457	3825	55.7457	3478	55.7457	3397	55.7457	3305	55.7457	3450
	55.7982	3421	55.7982	3822	55.7982	3637	55.7982	3481	55.7982	3365	55.7982	3461
	55.8507	3454	55.8507	3842	55.8507	3514	55.8507	3415	55.8507	3372	55.8507	3454
	55.9032	3419	55.9032	3869	55.9032	3590	55.9032	3533	55.9032	3288	55.9032	3375
	55.9558	3366	55.9558	3875	55.9558	3512	55.9558	3502	55.9558	3335	55.9558	3459
	56.0083	3442	56.0083	3776	56.0083	3556	56.0083	3421	56.0083	3323	56.0083	3380
	56.0608	3383	56.0608	3889	56.0608	3608	56.0608	3457	56.0608	3121	56.0608	3371
	56.1133	3411	56.1133	3905	56.1133	3566	56.1133	3517	56.1133	3254	56.1133	3441
	56.1658	3404	56.1658	3802	56.1658	3597	56.1658	3456	56.1658	3405	56.1658	3466
	56.2184	3445	56.2184	3704	56.2184	3657	56.2184	3518	56.2184	3354	56.2184	3359
	56.2709	3456	56.2709	3707	56.2709	3578	56.2709	3528	56.2709	3245	56.2709	3389
	56.3234	3366	56.3234	3804	56.3234	3617	56.3234	3531	56.3234	3260	56.3234	3462
	56.3759	3360	56.3759	3821	56.3759	3594	56.3759	3585	56.3759	3396	56.3759	3402
	56.4284	3384	56.4284	3737	56.4284	3588	56.4284	3619	56.4284	3348	56.4284	3360
	56.481	3462	56.481	3923	56.481	3473	56.481	3528	56.481	3285	56.481	3408
	56.5335	3486	56.5335	3987	56.5335	3549	56.5335	3444	56.5335	3353	56.5335	3544
	56.586	3510	56.586	3833	56.586	3637	56.586	3376	56.586	3250	56.586	3401
	56.6385	3475	56.6385	3759	56.6385	3551	56.6385	3390	56.6385	3323	56.6385	3406
	56.691	3432	56.691	3850	56.691	3565	56.691	3453	56.691	3405	56.691	3429
	56.7436	3417	56.7436	3901	56.7436	3538	56.7436	3520	56.7436	3464	56.7436	3430
	56.7961	3377	56.7961	3865	56.7961	3593	56.7961	3523	56.7961	3286	56.7961	3364
	56.8486	3474	56.8486	3774	56.8486	3599	56.8486	3410	56.8486	3235	56.8486	3370
	56.9011	3460	56.9011	3897	56.9011	3562	56.9011	3523	56.9011	3274	56.9011	3470
	56.9537	3500	56.9537	3818	56.9537	3620	56.9537	3362	56.9537	3342	56.9537	3409
	57.0062	3523	57.0062	3834	57.0062	3580	57.0062	3538	57.0062	3364	57.0062	3379
	57.0587	3368	57.0587	3816	57.0587	3568	57.0587	3459	57.0587	3330	57.0587	3432
	57.1112	3454	57.1112	3840	57.1112	3528	57.1112	3524	57.1112	3318	57.1112	3415
	57.1637	3325	57.1637	3879	57.1637	3678	57.1637	3452	57.1637	3282	57.1637	3483
	57.2163	3521	57.2163	3818	57.2163	3531	57.2163	3543	57.2163	3378	57.2163	3429
	57.2688	3360	57.2688	3757	57.2688	3651	57.2688	3461	57.2688	3287	57.2688	3524
	57.3213	3375	57.3213	3763	57.3213	3690	57.3213	3547	57.3213	3334	57.3213	3514
	57.3738	3391	57.3738	3868	57.3738	3544	57.3738	3505	57.3738	3278	57.3738	3440
	57.4263	3461	57.4263	3827	57.4263	3628	57.4263	3399	57.4263	3291	57.4263	3413
	57.4789	3397	57.4789	3826	57.4789	3604	57.4789	3532	57.4789	3260	57.4789	3353
	57.5314	3417	57.5314	3866	57.5314	3739	57.5314	3460	57.5314	3299	57.5314	3414
	57.5839	3519	57.5839	3897	57.5839	3643	57.5839	3544	57.5839	3360	57.5839	3403
	57.6364	3509	57.6364	3988	57.6364	3672	57.6364	3633	57.6364	3431	57.6364	3449
	57.6889	3481	57.6889	3857	57.6889	3694	57.6889	3497	57.6889	3385	57.6889	3489
	57.7415	3442	57.7415	3873	57.7415	3509	57.7415	3609	57.7415	3305	57.7415	3452
	57.794	3586	57.794	3814	57.794	3686	57.794	3487	57.794	3383	57.794	3464
	57.8465	3550	57.8465	3931	57.8465	3664	57.8465	3542	57.8465	3264	57.8465	3574
	57.899	3609	57.899	3776	57.899	3669	57.899	3538	57.899	3481	57.899	3448
	57.9515	3490	57.9515	3891	57.9515	3699	57.9515	3521	57.9515	3440	57.9515	3472
	58.0041	3550	58.0041	3965	58.0041	3662	58.0041	3623	58.0041	3366	58.0041	3519
	58.0566	3412	58.0566	4002	58.0566	3626	58.0566	3574	58.0566	3429	58.0566	3520
	58.1091	3602	58.1091	3900	58.1091	3778	58.1091	3731	58.1091	3448	58.1091	3552
	58.1616	3525	58.1616	4017	58.1616	3742	58.1616	3646	58.1616	3483	58.1616	3767
	58.2142	3619	58.2142	4109	58.2142	3920	58.2142	3715	58.2142	3621	58.2142	3849
	58.2667	3853	58.2667	4016	58.2667	4034	58.2667	3997	58.2667	3832	58.2667	4005
	58.3192	4215	58.3192	4329	58.3192	4282	58.3192	4329	58.3192	4051	58.3192	4348
	58.3717	4355	58.3717	4701	58.3717	4595	58.3717	4469	58.3717	4372	58.3717	4517
	58.4242	4660	58.4242	5042	58.4242	4960	58.4242	4755	58.4242	4641	58.4242	5060
	58.4768	5232	58.4768	5324	58.4768	5663	58.4768	5507	58.4768	5431	58.4768	6112
	58.5293	6416	58.5293	5848	58.5293	6945	58.5293	6740	58.5293	6624	58.5293	7016
	58.5818	6956	58.5818	6738	58.5818	7638	58.5818	7235	58.5818	7007	58.5818	6712
	58.6343	6465	58.6343	7692	58.6343	6751	58.6343	6304	58.6343	5983	58.6343	5996
	58.6868	6167	58.6868	7758	58.6868	6081	58.6868	5884	58.6868	5584	58.6868	5504
	58.7394	5838	58.7394	7115	58.7394	5803	58.7394	5547	58.7394	5088	58.7394	5134
	58.7919	5162	58.7919	6354	58.7919	5170	58.7919	4882	58.7919	4405	58.7919	4379
	58.8444	4514	58.8444	5893	58.8444	4195	58.8444	4299	58.8444	3884	58.8444	3976
	58.8969	4077	58.8969	4992	58.8969	3982	58.8969	3960	58.8969	3598	58.8969	3687
	58.9494	3905	58.9494	4484	58.9494	3804	58.9494	3681	58.9494	3517	58.9494	3662
	59.002	3636	59.002	4323	59.002	3666	59.002	3635	59.002	3377	59.002	3599
	59.0545	3634	59.0545	4095	59.0545	3718	59.0545	3611	59.0545	3422	59.0545	3560
	59.107	3591	59.107	4091	59.107	3635	59.107	3539	59.107	3383	59.107	3564
	59.1595	3457	59.1595	3904	59.1595	3671	59.1595	3529	59.1595	3427	59.1595	3455
	59.2121	3509	59.2121	3947	59.2121	3701	59.2121	3482	59.2121	3238	59.2121	3505
	59.2646	3469	59.2646	3762	59.2646	3520	59.2646	3505	59.2646	3347	59.2646	3435
	59.3171	3529	59.3171	3990	59.3171	3665	59.3171	3484	59.3171	3311	59.3171	3315
	59.3696	3527	59.3696	3918	59.3696	3601	59.3696	3552	59.3696	3323	59.3696	3493
	59.4221	3510	59.4221	3793	59.4221	3589	59.4221	3582	59.4221	3376	59.4221	3465
	59.4747	3463	59.4747	3780	59.4747	3560	59.4747	3463	59.4747	3276	59.4747	3353
	59.5272	3456	59.5272	3795	59.5272	3566	59.5272	3512	59.5272	3332	59.5272	3387
	59.5797	3465	59.5797	3866	59.5797	3582	59.5797	3535	59.5797	3359	59.5797	3544
	59.6322	3516	59.6322	3763	59.6322	3537	59.6322	3496	59.6322	3315	59.6322	3382
	59.6848	3406	59.6848	3864	59.6848	3493	59.6848	3521	59.6848	3199	59.6848	3360
	59.7373	3477	59.7373	3705	59.7373	3524	59.7373	3373	59.7373	3338	59.7373	3433
	59.7898	3501	59.7898	3887	59.7898	3599	59.7898	3490	59.7898	3363	59.7898	3312
	59.8423	3417	59.8423	3759	59.8423	3466	59.8423	3449	59.8423	3195	59.8423	3422
	59.8948	3473	59.8948	3933	59.8948	3553	59.8948	3567	59.8948	3364	59.8948	3462
	59.9474	3450	59.9474	3844	59.9474	3428	59.9474	3555	59.9474	3206	59.9474	3484
	59.9999	3466	59.9999	3723	59.9999	3471	59.9999	3610	59.9999	3364	59.9999	3447
	60.0524	3382	60.0524	3794	60.0524	3498	60.0524	3490	60.0524	3327	60.0524	3373
	60.1049	3434	60.1049	3846	60.1049	3369	60.1049	3470	60.1049	3322	60.1049	3340
	60.1574	3460	60.1574	3870	60.1574	3533	60.1574	3469	60.1574	3337	60.1574	3425
	60.21	3481	60.21	3764	60.21	3664	60.21	3514	60.21	3249	60.21	3409
	60.2625	3384	60.2625	3757	60.2625	3551	60.2625	3405	60.2625	3281	60.2625	3464
	60.315	3450	60.315	3772	60.315	3571	60.315	3468	60.315	3276	60.315	3421
	60.3675	3544	60.3675	3781	60.3675	3581	60.3675	3419	60.3675	3265	60.3675	3383
	60.4201	3533	60.4201	3758	60.4201	3569	60.4201	3432	60.4201	3359	60.4201	3381
	60.4726	3349	60.4726	3887	60.4726	3638	60.4726	3475	60.4726	3245	60.4726	3423
	60.5251	3441	60.5251	3829	60.5251	3564	60.5251	3397	60.5251	3257	60.5251	3328
	60.5776	3536	60.5776	3761	60.5776	3634	60.5776	3531	60.5776	3270	60.5776	3480
	60.6301	3401	60.6301	3728	60.6301	3583	60.6301	3557	60.6301	3333	60.6301	3464
	60.6827	3429	60.6827	3966	60.6827	3646	60.6827	3554	60.6827	3228	60.6827	3305
	60.7352	3418	60.7352	3882	60.7352	3522	60.7352	3538	60.7352	3288	60.7352	3468
	60.7877	3445	60.7877	3900	60.7877	3538	60.7877	3492	60.7877	3238	60.7877	3395
	60.8402	3423	60.8402	3716	60.8402	3420	60.8402	3383	60.8402	3336	60.8402	3410
	60.8927	3488	60.8927	3740	60.8927	3489	60.8927	3587	60.8927	3282	60.8927	3354
	60.9453	3488	60.9453	3815	60.9453	3563	60.9453	3480	60.9453	3382	60.9453	3458
	60.9978	3499	60.9978	3870	60.9978	3574	60.9978	3564	60.9978	3367	60.9978	3456
	61.0503	3530	61.0503	3812	61.0503	3626	61.0503	3578	61.0503	3276	61.0503	3398
	61.1028	3498	61.1028	3845	61.1028	3553	61.1028	3466	61.1028	3287	61.1028	3370
	61.1553	3498	61.1553	3763	61.1553	3536	61.1553	3386	61.1553	3170	61.1553	3388
	61.2079	3509	61.2079	3793	61.2079	3479	61.2079	3635	61.2079	3269	61.2079	3449
	61.2604	3503	61.2604	3829	61.2604	3603	61.2604	3487	61.2604	3231	61.2604	3575
	61.3129	3424	61.3129	3763	61.3129	3516	61.3129	3673	61.3129	3353	61.3129	3412
	61.3654	3552	61.3654	3918	61.3654	3642	61.3654	3526	61.3654	3185	61.3654	3441
	61.4179	3383	61.4179	3789	61.4179	3569	61.4179	3523	61.4179	3289	61.4179	3369
	61.4705	3361	61.4705	3806	61.4705	3552	61.4705	3541	61.4705	3315	61.4705	3537
	61.523	3459	61.523	3759	61.523	3569	61.523	3470	61.523	3262	61.523	3506
	61.5755	3323	61.5755	3804	61.5755	3603	61.5755	3466	61.5755	3312	61.5755	3503
	61.628	3448	61.628	3721	61.628	3538	61.628	3368	61.628	3269	61.628	3449
	61.6805	3429	61.6805	3808	61.6805	3487	61.6805	3527	61.6805	3299	61.6805	3425
	61.7331	3354	61.7331	3811	61.7331	3673	61.7331	3476	61.7331	3278	61.7331	3324
	61.7856	3409	61.7856	3726	61.7856	3630	61.7856	3591	61.7856	3341	61.7856	3416
	61.8381	3528	61.8381	3791	61.8381	3686	61.8381	3542	61.8381	3211	61.8381	3455
	61.8906	3493	61.8906	3742	61.8906	3501	61.8906	3506	61.8906	3347	61.8906	3537
	61.9432	3409	61.9432	3750	61.9432	3587	61.9432	3458	61.9432	3272	61.9432	3464
	61.9957	3460	61.9957	3689	61.9957	3607	61.9957	3529	61.9957	3391	61.9957	3305
	62.0482	3545	62.0482	3758	62.0482	3467	62.0482	3578	62.0482	3329	62.0482	3324
	62.1007	3572	62.1007	3785	62.1007	3626	62.1007	3522	62.1007	3370	62.1007	3463
	62.1532	3434	62.1532	3776	62.1532	3645	62.1532	3433	62.1532	3315	62.1532	3400
	62.2058	3395	62.2058	3837	62.2058	3580	62.2058	3457	62.2058	3241	62.2058	3457
	62.2583	3371	62.2583	3988	62.2583	3544	62.2583	3592	62.2583	3328	62.2583	3406
	62.3108	3461	62.3108	3757	62.3108	3509	62.3108	3516	62.3108	3316	62.3108	3512
	62.3633	3453	62.3633	3750	62.3633	3509	62.3633	3525	62.3633	3386	62.3633	3269
	62.4158	3369	62.4158	3777	62.4158	3604	62.4158	3538	62.4158	3359	62.4158	3417
	62.4684	3553	62.4684	3827	62.4684	3601	62.4684	3528	62.4684	3364	62.4684	3607
	62.5209	3371	62.5209	3721	62.5209	3513	62.5209	3554	62.5209	3298	62.5209	3385
	62.5734	3498	62.5734	3826	62.5734	3481	62.5734	3609	62.5734	3380	62.5734	3478
	62.6259	3424	62.6259	3888	62.6259	3547	62.6259	3460	62.6259	3183	62.6259	3436
	62.6784	3484	62.6784	3778	62.6784	3577	62.6784	3638	62.6784	3332	62.6784	3379
	62.731	3382	62.731	3733	62.731	3518	62.731	3475	62.731	3391	62.731	3450
	62.7835	3390	62.7835	4016	62.7835	3575	62.7835	3628	62.7835	3222	62.7835	3423
	62.836	3369	62.836	3735	62.836	3616	62.836	3504	62.836	3351	62.836	3439
	62.8885	3450	62.8885	3857	62.8885	3644	62.8885	3437	62.8885	3305	62.8885	3527
	62.9411	3483	62.9411	3858	62.9411	3635	62.9411	3589	62.9411	3440	62.9411	3428
	62.9936	3449	62.9936	3896	62.9936	3631	62.9936	3573	62.9936	3353	62.9936	3542
	63.0461	3468	63.0461	3933	63.0461	3563	63.0461	3468	63.0461	3303	63.0461	3345
	63.0986	3491	63.0986	3827	63.0986	3513	63.0986	3608	63.0986	3396	63.0986	3372
	63.1511	3447	63.1511	3827	63.1511	3595	63.1511	3497	63.1511	3348	63.1511	3449
	63.2037	3494	63.2037	3871	63.2037	3738	63.2037	3571	63.2037	3352	63.2037	3492
	63.2562	3536	63.2562	3859	63.2562	3737	63.2562	3496	63.2562	3372	63.2562	3333
	63.3087	3481	63.3087	3960	63.3087	3640	63.3087	3508	63.3087	3219	63.3087	3591
	63.3612	3497	63.3612	3816	63.3612	3617	63.3612	3518	63.3612	3366	63.3612	3537
	63.4138	3552	63.4138	3891	63.4138	3666	63.4138	3539	63.4138	3299	63.4138	3481
	63.4663	3476	63.4663	3942	63.4663	3665	63.4663	3670	63.4663	3397	63.4663	3411
	63.5188	3505	63.5188	3951	63.5188	3593	63.5188	3468	63.5188	3356	63.5188	3484
	63.5713	3423	63.5713	3864	63.5713	3781	63.5713	3534	63.5713	3359	63.5713	3501
	63.6238	3602	63.6238	3951	63.6238	3590	63.6238	3586	63.6238	3373	63.6238	3591
	63.6764	3449	63.6764	4037	63.6764	3708	63.6764	3711	63.6764	3315	63.6764	3572
	63.7289	3671	63.7289	3892	63.7289	3828	63.7289	3609	63.7289	3395	63.7289	3552
	63.7814	3620	63.7814	3917	63.7814	3823	63.7814	3598	63.7814	3349	63.7814	3497
	63.8339	3589	63.8339	3870	63.8339	3784	63.8339	3648	63.8339	3415	63.8339	3625
	63.8864	3724	63.8864	3954	63.8864	3751	63.8864	3734	63.8864	3460	63.8864	3634
	63.939	3716	63.939	4003	63.939	3952	63.939	3858	63.939	3507	63.939	3788
	63.9915	3747	63.9915	4053	63.9915	4045	63.9915	3807	63.9915	3687	63.9915	3809
	64.044	3845	64.044	4269	64.044	4025	64.044	4008	64.044	3789	64.044	4023
	64.0965	4093	64.0965	4390	64.0965	4279	64.0965	4134	64.0965	4036	64.0965	4235
	64.1491	4561	64.1491	4526	64.1491	4746	64.1491	4681	64.1491	4509	64.1491	4956
	64.2016	5197	64.2016	4869	64.2016	5602	64.2016	5637	64.2016	5531	64.2016	6270
	64.2541	6635	64.2541	5467	64.2541	7352	64.2541	7544	64.2541	7194	64.2541	8301
	64.3066	8447	64.3066	6753	64.3066	9453	64.3066	9246	64.3066	8585	64.3066	9020
	64.3591	8564	64.3591	8426	64.3591	9159	64.3591	8799	64.3591	8201	64.3591	8179
	64.4116	7806	64.4116	9408	64.4116	7738	64.4116	7494	64.4116	7160	64.4116	7311
	64.4642	7563	64.4642	8729	64.4642	7422	64.4642	7431	64.4642	6958	64.4642	7323
	64.5167	7265	64.5167	7815	64.5167	7501	64.5167	7386	64.5167	6992	64.5167	7086
	64.5692	6587	64.5692	7565	64.5692	6777	64.5692	6694	64.5692	6654	64.5692	6957
	64.6217	6561	64.6217	7231	64.6217	6691	64.6217	6934	64.6217	7200	64.6217	8049
	64.6743	7294	64.6743	6351	64.6743	8007	64.6743	8325	64.6743	8985	64.6743	9604
	64.7268	8547	64.7268	6410	64.7268	10150	64.7268	9648	64.7268	9048	64.7268	9115
	64.7793	8594	64.7793	7126	64.7793	9481	64.7793	8858	64.7793	7504	64.7793	7396
	64.8318	7748	64.8318	8965	64.8318	7521	64.8318	7172	64.8318	6562	64.8318	6930
	64.8843	7539	64.8843	9691	64.8843	7062	64.8843	6967	64.8843	6604	64.8843	6451
	64.9369	7081	64.9369	8842	64.9369	7063	64.9369	6511	64.9369	5539	64.9369	5614
	64.9894	6090	64.9894	7654	64.9894	5698	64.9894	5377	64.9894	4400	64.9894	4407
	65.0419	5109	65.0419	7323	65.0419	4579	65.0419	4528	65.0419	3970	65.0419	3943
	65.0944	4385	65.0944	6654	65.0944	4079	65.0944	4079	65.0944	3629	65.0944	3734
	65.147	4052	65.147	5597	65.147	3878	65.147	3839	65.147	3571	65.147	3724
	65.1995	3934	65.1995	4627	65.1995	3732	65.1995	3589	65.1995	3491	65.1995	3599
	65.252	3750	65.252	4302	65.252	3788	65.252	3774	65.252	3303	65.252	3474
	65.3045	3601	65.3045	4207	65.3045	3670	65.3045	3621	65.3045	3379	65.3045	3519
	65.357	3555	65.357	4051	65.357	3673	65.357	3656	65.357	3430	65.357	3341
	65.4095	3560	65.4095	3916	65.4095	3647	65.4095	3600	65.4095	3327	65.4095	3466
	65.4621	3549	65.4621	3970	65.4621	3654	65.4621	3608	65.4621	3390	65.4621	3570
	65.5146	3487	65.5146	3871	65.5146	3607	65.5146	3504	65.5146	3283	65.5146	3418
	65.5671	3476	65.5671	3881	65.5671	3576	65.5671	3549	65.5671	3366	65.5671	3375
	65.6196	3487	65.6196	3755	65.6196	3585	65.6196	3510	65.6196	3381	65.6196	3445
	65.6722	3496	65.6722	3758	65.6722	3537	65.6722	3516	65.6722	3272	65.6722	3356
	65.7247	3555	65.7247	3911	65.7247	3545	65.7247	3545	65.7247	3347	65.7247	3437
	65.7772	3455	65.7772	3945	65.7772	3510	65.7772	3498	65.7772	3192	65.7772	3432
	65.8297	3447	65.8297	3730	65.8297	3591	65.8297	3476	65.8297	3203	65.8297	3469
	65.8822	3514	65.8822	3890	65.8822	3554	65.8822	3571	65.8822	3355	65.8822	3395
	65.9348	3468	65.9348	3769	65.9348	3599	65.9348	3490	65.9348	3326	65.9348	3392
	65.9873	3458	65.9873	3835	65.9873	3605	65.9873	3429	65.9873	3253	65.9873	3414
	66.0398	3509	66.0398	3719	66.0398	3645	66.0398	3450	66.0398	3257	66.0398	3352
	66.0923	3398	66.0923	3713	66.0923	3531	66.0923	3582	66.0923	3330	66.0923	3428
	66.1449	3463	66.1449	3868	66.1449	3443	66.1449	3345	66.1449	3306	66.1449	3369
	66.1974	3368	66.1974	3873	66.1974	3584	66.1974	3546	66.1974	3339	66.1974	3526
	66.2499	3476	66.2499	3811	66.2499	3618	66.2499	3677	66.2499	3203	66.2499	3369
	66.3024	3401	66.3024	3759	66.3024	3546	66.3024	3585	66.3024	3189	66.3024	3487
	66.3549	3579	66.3549	3774	66.3549	3692	66.3549	3428	66.3549	3215	66.3549	3415
	66.4074	3457	66.4074	3809	66.4074	3670	66.4074	3376	66.4074	3261	66.4074	3343
	66.46	3556	66.46	3736	66.46	3551	66.46	3527	66.46	3221	66.46	3361
	66.5125	3365	66.5125	3909	66.5125	3599	66.5125	3479	66.5125	3227	66.5125	3341
	66.565	3502	66.565	3787	66.565	3662	66.565	3465	66.565	3198	66.565	3321
	66.6175	3353	66.6175	3773	66.6175	3596	66.6175	3374	66.6175	3262	66.6175	3298
	66.6701	3367	66.6701	3723	66.6701	3503	66.6701	3491	66.6701	3321	66.6701	3433
	66.7226	3451	66.7226	3784	66.7226	3575	66.7226	3433	66.7226	3214	66.7226	3372
	66.7751	3415	66.7751	3794	66.7751	3535	66.7751	3538	66.7751	3236	66.7751	3409
	66.8276	3408	66.8276	3705	66.8276	3542	66.8276	3390	66.8276	3217	66.8276	3369
	66.8802	3347	66.8802	3762	66.8802	3563	66.8802	3473	66.8802	3232	66.8802	3297
	66.9327	3528	66.9327	3802	66.9327	3637	66.9327	3554	66.9327	3160	66.9327	3390
	66.9852	3427	66.9852	3691	66.9852	3466	66.9852	3436	66.9852	3215	66.9852	3249
	67.0377	3434	67.0377	3755	67.0377	3551	67.0377	3434	67.0377	3285	67.0377	3336
	67.0902	3493	67.0902	3785	67.0902	3524	67.0902	3442	67.0902	3285	67.0902	3456
	67.1428	3357	67.1428	3792	67.1428	3565	67.1428	3605	67.1428	3187	67.1428	3435
	67.1953	3455	67.1953	3728	67.1953	3483	67.1953	3503	67.1953	3265	67.1953	3355
	67.2478	3534	67.2478	3820	67.2478	3660	67.2478	3387	67.2478	3303	67.2478	3373
	67.3003	3409	67.3003	3829	67.3003	3477	67.3003	3577	67.3003	3203	67.3003	3394
	67.3528	3460	67.3528	3907	67.3528	3672	67.3528	3528	67.3528	3201	67.3528	3374
	67.4054	3486	67.4054	3827	67.4054	3552	67.4054	3439	67.4054	3283	67.4054	3322
	67.4579	3486	67.4579	3709	67.4579	3571	67.4579	3466	67.4579	3270	67.4579	3401
	67.5104	3549	67.5104	3877	67.5104	3576	67.5104	3569	67.5104	3396	67.5104	3468
	67.5629	3612	67.5629	3851	67.5629	3653	67.5629	3617	67.5629	3400	67.5629	3410
	67.6154	3556	67.6154	3768	67.6154	3583	67.6154	3595	67.6154	3343	67.6154	3434
	67.668	3632	67.668	3778	67.668	3720	67.668	3598	67.668	3286	67.668	3584
	67.7205	3578	67.7205	3791	67.7205	3651	67.7205	3716	67.7205	3513	67.7205	3685
	67.773	3576	67.773	3779	67.773	3838	67.773	3867	67.773	3614	67.773	3727
	67.8255	3741	67.8255	3973	67.8255	3894	67.8255	3988	67.8255	3796	67.8255	3935
	67.8781	4037	67.8781	4055	67.8781	4238	67.8781	4247	67.8781	4064	67.8781	4450
	67.9306	4434	67.9306	4183	67.9306	4775	67.9306	4833	67.9306	5062	67.9306	5324
	67.9831	5106	67.9831	4430	67.9831	5636	67.9831	5949	67.9831	5978	67.9831	6369
	68.0356	5940	68.0356	4922	68.0356	6778	68.0356	6746	68.0356	6212	68.0356	6242
	68.0881	6156	68.0881	5532	68.0881	6555	68.0881	6166	68.0881	5481	68.0881	5517
	68.1406	5590	68.1406	6544	68.1406	5440	68.1406	5419	68.1406	4973	68.1406	5134
	68.1932	5635	68.1932	7155	68.1932	5501	68.1932	5339	68.1932	4974	68.1932	5113
	68.2457	5586	68.2457	6695	68.2457	5328	68.2457	5274	68.2457	4627	68.2457	4697
	68.2982	5036	68.2982	6215	68.2982	4817	68.2982	4595	68.2982	4208	68.2982	3986
	68.3507	4435	68.3507	5810	68.3507	4318	68.3507	4026	68.3507	3652	68.3507	3869
	68.4033	4120	68.4033	5477	68.4033	4055	68.4033	3937	68.4033	3534	68.4033	3559
	68.4558	3896	68.4558	5026	68.4558	3831	68.4558	3711	68.4558	3367	68.4558	3526
	68.5083	3689	68.5083	4466	68.5083	3740	68.5083	3623	68.5083	3419	68.5083	3484
	68.5608	3563	68.5608	4088	68.5608	3612	68.5608	3604	68.5608	3273	68.5608	3439
	68.6133	3481	68.6133	3982	68.6133	3748	68.6133	3492	68.6133	3322	68.6133	3403
	68.6659	3532	68.6659	3864	68.6659	3552	68.6659	3567	68.6659	3297	68.6659	3353
	68.7184	3422	68.7184	3798	68.7184	3466	68.7184	3449	68.7184	3223	68.7184	3521
	68.7709	3365	68.7709	3874	68.7709	3590	68.7709	3374	68.7709	3259	68.7709	3320
	68.8234	3506	68.8234	3740	68.8234	3602	68.8234	3541	68.8234	3240	68.8234	3360
	68.876	3519	68.876	3820	68.876	3493	68.876	3471	68.876	3235	68.876	3395
	68.9285	3335	68.9285	3808	68.9285	3523	68.9285	3518	68.9285	3227	68.9285	3348
	68.981	3339	68.981	3814	68.981	3573	68.981	3538	68.981	3128	68.981	3421
	69.0335	3373	69.0335	3892	69.0335	3502	69.0335	3531	69.0335	3126	69.0335	3373
	69.086	3416	69.086	3860	69.086	3521	69.086	3596	69.086	3177	69.086	3316
	69.1385	3409	69.1385	3723	69.1385	3552	69.1385	3452	69.1385	3122	69.1385	3321
	69.1911	3407	69.1911	3633	69.1911	3586	69.1911	3593	69.1911	3335	69.1911	3281
	69.2436	3423	69.2436	3761	69.2436	3469	69.2436	3472	69.2436	3237	69.2436	3325
	69.2961	3460	69.2961	3723	69.2961	3528	69.2961	3503	69.2961	3186	69.2961	3273
	69.3486	3454	69.3486	3693	69.3486	3428	69.3486	3411	69.3486	3177	69.3486	3411
	69.4012	3444	69.4012	3824	69.4012	3520	69.4012	3317	69.4012	3283	69.4012	3380
	69.4537	3574	69.4537	3759	69.4537	3452	69.4537	3470	69.4537	3242	69.4537	3266
	69.5062	3508	69.5062	3698	69.5062	3536	69.5062	3418	69.5062	3234	69.5062	3362
	69.5587	3333	69.5587	3694	69.5587	3551	69.5587	3513	69.5587	3220	69.5587	3330
	69.6112	3240	69.6112	3878	69.6112	3478	69.6112	3397	69.6112	3213	69.6112	3301
	69.6638	3431	69.6638	3647	69.6638	3445	69.6638	3574	69.6638	3194	69.6638	3298
	69.7163	3436	69.7163	3737	69.7163	3444	69.7163	3426	69.7163	3263	69.7163	3349
	69.7688	3377	69.7688	3717	69.7688	3346	69.7688	3482	69.7688	3208	69.7688	3336
	69.8213	3454	69.8213	3738	69.8213	3415	69.8213	3375	69.8213	3256	69.8213	3240
	69.8739	3429	69.8739	3674	69.8739	3520	69.8739	3432	69.8739	3203	69.8739	3308
	69.9264	3391	69.9264	3744	69.9264	3514	69.9264	3486	69.9264	3163	69.9264	3340
	69.9789	3389	69.9789	3813	69.9789	3427	69.9789	3403	69.9789	3277	69.9789	3285
	70.0314	3408	70.0314	3731	70.0314	3488	70.0314	3486	70.0314	3195	70.0314	3326
	70.0839	3291	70.0839	3763	70.0839	3477	70.0839	3425	70.0839	3294	70.0839	3326
	70.1365	3444	70.1365	3718	70.1365	3567	70.1365	3295	70.1365	3117	70.1365	3348
	70.189	3448	70.189	3771	70.189	3493	70.189	3406	70.189	3181	70.189	3369
	70.2415	3462	70.2415	3689	70.2415	3536	70.2415	3355	70.2415	3171	70.2415	3361
	70.294	3335	70.294	3627	70.294	3604	70.294	3314	70.294	3217	70.294	3432
	70.3465	3396	70.3465	3674	70.3465	3611	70.3465	3405	70.3465	3091	70.3465	3403
	70.3991	3465	70.3991	3707	70.3991	3511	70.3991	3402	70.3991	3204	70.3991	3338
	70.4516	3470	70.4516	3702	70.4516	3487	70.4516	3467	70.4516	3240	70.4516	3353
	70.5041	3504	70.5041	3727	70.5041	3563	70.5041	3354	70.5041	3271	70.5041	3302
	70.5566	3522	70.5566	3664	70.5566	3518	70.5566	3395	70.5566	3047	70.5566	3355
	70.6091	3362	70.6091	3656	70.6091	3494	70.6091	3340	70.6091	3216	70.6091	3333
	70.6617	3331	70.6617	3672	70.6617	3487	70.6617	3512	70.6617	3206	70.6617	3311
	70.7142	3403	70.7142	3840	70.7142	3448	70.7142	3492	70.7142	3220	70.7142	3283
	70.7667	3385	70.7667	3767	70.7667	3547	70.7667	3391	70.7667	3139	70.7667	3330
	70.8192	3482	70.8192	3705	70.8192	3500	70.8192	3486	70.8192	3220	70.8192	3326
	70.8718	3326	70.8718	3706	70.8718	3518	70.8718	3478	70.8718	3252	70.8718	3318
	70.9243	3353	70.9243	3775	70.9243	3568	70.9243	3443	70.9243	3253	70.9243	3427
	70.9768	3449	70.9768	3736	70.9768	3535	70.9768	3325	70.9768	3217	70.9768	3300
	71.0293	3277	71.0293	3706	71.0293	3507	71.0293	3380	71.0293	3226	71.0293	3329
	71.0818	3396	71.0818	3659	71.0818	3527	71.0818	3557	71.0818	3067	71.0818	3364
	71.1344	3423	71.1344	3593	71.1344	3513	71.1344	3416	71.1344	3202	71.1344	3334
	71.1869	3413	71.1869	3824	71.1869	3399	71.1869	3482	71.1869	3195	71.1869	3326
	71.2394	3439	71.2394	3678	71.2394	3427	71.2394	3433	71.2394	3123	71.2394	3315
	71.2919	3377	71.2919	3661	71.2919	3413	71.2919	3431	71.2919	3168	71.2919	3473
	71.3444	3358	71.3444	3758	71.3444	3479	71.3444	3422	71.3444	3195	71.3444	3365
	71.397	3278	71.397	3777	71.397	3449	71.397	3481	71.397	3204	71.397	3299
	71.4495	3410	71.4495	3709	71.4495	3404	71.4495	3487	71.4495	3269	71.4495	3235
	71.502	3331	71.502	3644	71.502	3417	71.502	3413	71.502	3146	71.502	3373
	71.5545	3355	71.5545	3687	71.5545	3594	71.5545	3427	71.5545	3227	71.5545	3388
	71.6071	3389	71.6071	3644	71.6071	3613	71.6071	3409	71.6071	3196	71.6071	3342
	71.6596	3393	71.6596	3605	71.6596	3519	71.6596	3480	71.6596	3188	71.6596	3349
	71.7121	3402	71.7121	3696	71.7121	3413	71.7121	3333	71.7121	3172	71.7121	3227
	71.7646	3358	71.7646	3732	71.7646	3422	71.7646	3392	71.7646	3217	71.7646	3117
	71.8171	3441	71.8171	3766	71.8171	3481	71.8171	3430	71.8171	3196	71.8171	3414
	71.8696	3342	71.8696	3671	71.8696	3539	71.8696	3432	71.8696	3207	71.8696	3367
	71.9222	3198	71.9222	3689	71.9222	3578	71.9222	3412	71.9222	3200	71.9222	3302
	71.9747	3441	71.9747	3761	71.9747	3578	71.9747	3510	71.9747	3212	71.9747	3412
	72.0272	3445	72.0272	3712	72.0272	3505	72.0272	3393	72.0272	3176	72.0272	3287
	72.0797	3496	72.0797	3780	72.0797	3626	72.0797	3512	72.0797	3204	72.0797	3354
	72.1323	3408	72.1323	3591	72.1323	3496	72.1323	3408	72.1323	3198	72.1323	3297
	72.1848	3351	72.1848	3745	72.1848	3584	72.1848	3556	72.1848	3081	72.1848	3304
	72.2373	3422	72.2373	3667	72.2373	3425	72.2373	3409	72.2373	3229	72.2373	3252
	72.2898	3422	72.2898	3690	72.2898	3598	72.2898	3477	72.2898	3132	72.2898	3396
	72.3423	3399	72.3423	3666	72.3423	3513	72.3423	3550	72.3423	3121	72.3423	3323
	72.3949	3353	72.3949	3633	72.3949	3569	72.3949	3443	72.3949	3272	72.3949	3288
	72.4474	3359	72.4474	3676	72.4474	3372	72.4474	3504	72.4474	3125	72.4474	3350
	72.4999	3397	72.4999	3631	72.4999	3431	72.4999	3327	72.4999	3220	72.4999	3292
	72.5524	3433	72.5524	3813	72.5524	3395	72.5524	3372	72.5524	3132	72.5524	3330
	72.605	3365	72.605	3634	72.605	3447	72.605	3314	72.605	3174	72.605	3259
	72.6575	3285	72.6575	3769	72.6575	3540	72.6575	3376	72.6575	3057	72.6575	3311
	72.71	3438	72.71	3676	72.71	3459	72.71	3475	72.71	3225	72.71	3375
	72.7625	3476	72.7625	3765	72.7625	3621	72.7625	3420	72.7625	3269	72.7625	3372
	72.815	3332	72.815	3753	72.815	3463	72.815	3470	72.815	3056	72.815	3395
	72.8675	3235	72.8675	3793	72.8675	3453	72.8675	3479	72.8675	3315	72.8675	3223
	72.9201	3419	72.9201	3670	72.9201	3465	72.9201	3469	72.9201	3320	72.9201	3344
	72.9726	3386	72.9726	3638	72.9726	3566	72.9726	3420	72.9726	3291	72.9726	3249
	73.0251	3405	73.0251	3696	73.0251	3422	73.0251	3468	73.0251	3203	73.0251	3315
	73.0776	3394	73.0776	3761	73.0776	3533	73.0776	3528	73.0776	3170	73.0776	3300
	73.1302	3393	73.1302	3624	73.1302	3600	73.1302	3616	73.1302	3167	73.1302	3265
	73.1827	3319	73.1827	3576	73.1827	3588	73.1827	3398	73.1827	3198	73.1827	3280
	73.2352	3366	73.2352	3748	73.2352	3580	73.2352	3372	73.2352	3129	73.2352	3397
	73.2877	3354	73.2877	3694	73.2877	3551	73.2877	3467	73.2877	3264	73.2877	3320
	73.3402	3383	73.3402	3712	73.3402	3503	73.3402	3278	73.3402	3085	73.3402	3291
	73.3928	3391	73.3928	3637	73.3928	3495	73.3928	3360	73.3928	3177	73.3928	3287
	73.4453	3301	73.4453	3778	73.4453	3360	73.4453	3398	73.4453	3114	73.4453	3269
	73.4978	3320	73.4978	3605	73.4978	3497	73.4978	3392	73.4978	3129	73.4978	3338
	73.5503	3283	73.5503	3727	73.5503	3471	73.5503	3480	73.5503	3200	73.5503	3278
	73.6029	3440	73.6029	3687	73.6029	3462	73.6029	3369	73.6029	3128	73.6029	3336
	73.6554	3421	73.6554	3692	73.6554	3495	73.6554	3469	73.6554	3190	73.6554	3321
	73.7079	3367	73.7079	3700	73.7079	3548	73.7079	3432	73.7079	3226	73.7079	3412
	73.7604	3327	73.7604	3736	73.7604	3547	73.7604	3512	73.7604	3076	73.7604	3393
	73.8129	3402	73.8129	3783	73.8129	3435	73.8129	3483	73.8129	3084	73.8129	3399
	73.8655	3354	73.8655	3699	73.8655	3425	73.8655	3430	73.8655	3151	73.8655	3310
	73.918	3364	73.918	3827	73.918	3486	73.918	3465	73.918	3193	73.918	3320
	73.9705	3475	73.9705	3558	73.9705	3478	73.9705	3374	73.9705	3232	73.9705	3216
	74.023	3509	74.023	3713	74.023	3603	74.023	3537	74.023	3165	74.023	3350
	74.0755	3448	74.0755	3698	74.0755	3485	74.0755	3431	74.0755	3243	74.0755	3340
	74.1281	3412	74.1281	3667	74.1281	3532	74.1281	3511	74.1281	3214	74.1281	3143
	74.1806	3397	74.1806	3787	74.1806	3557	74.1806	3476	74.1806	3142	74.1806	3272
	74.2331	3399	74.2331	3681	74.2331	3500	74.2331	3476	74.2331	3165	74.2331	3413
	74.2856	3408	74.2856	3737	74.2856	3480	74.2856	3464	74.2856	3148	74.2856	3273
	74.3381	3420	74.3381	3806	74.3381	3468	74.3381	3413	74.3381	3197	74.3381	3337
	74.3907	3301	74.3907	3819	74.3907	3555	74.3907	3553	74.3907	3140	74.3907	3253
	74.4432	3417	74.4432	3701	74.4432	3566	74.4432	3515	74.4432	3165	74.4432	3218
	74.4957	3440	74.4957	3672	74.4957	3470	74.4957	3360	74.4957	3218	74.4957	3286
	74.5482	3422	74.5482	3727	74.5482	3485	74.5482	3444	74.5482	3242	74.5482	3196
	74.6008	3321	74.6008	3567	74.6008	3525	74.6008	3413	74.6008	3205	74.6008	3322
	74.6533	3382	74.6533	3698	74.6533	3449	74.6533	3456	74.6533	3141	74.6533	3317
	74.7058	3426	74.7058	3625	74.7058	3397	74.7058	3398	74.7058	3248	74.7058	3338
	74.7583	3407	74.7583	3641	74.7583	3506	74.7583	3369	74.7583	3263	74.7583	3205
	74.8108	3398	74.8108	3603	74.8108	3499	74.8108	3422	74.8108	3103	74.8108	3270
	74.8634	3344	74.8634	3795	74.8634	3408	74.8634	3466	74.8634	3199	74.8634	3325
	74.9159	3342	74.9159	3665	74.9159	3539	74.9159	3537	74.9159	3167	74.9159	3315
	74.9684	3267	74.9684	3750	74.9684	3414	74.9684	3412	74.9684	3104	74.9684	3417
	75.0209	3313	75.0209	3740	75.0209	3499	75.0209	3448	75.0209	3177	75.0209	3326
	75.0734	3339	75.0734	3693	75.0734	3556	75.0734	3522	75.0734	3288	75.0734	3305
	75.126	3465	75.126	3702	75.126	3514	75.126	3442	75.126	3121	75.126	3290
	75.1785	3465	75.1785	3794	75.1785	3448	75.1785	3475	75.1785	3199	75.1785	3325
	75.231	3344	75.231	3615	75.231	3419	75.231	3493	75.231	3329	75.231	3366
	75.2835	3297	75.2835	3659	75.2835	3517	75.2835	3501	75.2835	3177	75.2835	3332
	75.3361	3412	75.3361	3732	75.3361	3556	75.3361	3413	75.3361	3229	75.3361	3420
	75.3886	3347	75.3886	3754	75.3886	3530	75.3886	3467	75.3886	3156	75.3886	3426
	75.4411	3361	75.4411	3713	75.4411	3488	75.4411	3439	75.4411	3199	75.4411	3396
	75.4936	3325	75.4936	3628	75.4936	3458	75.4936	3422	75.4936	3152	75.4936	3177
	75.5461	3463	75.5461	3614	75.5461	3507	75.5461	3380	75.5461	3175	75.5461	3242
	75.5987	3389	75.5987	3744	75.5987	3543	75.5987	3503	75.5987	3270	75.5987	3310
	75.6512	3397	75.6512	3670	75.6512	3554	75.6512	3296	75.6512	3056	75.6512	3300
	75.7037	3458	75.7037	3800	75.7037	3522	75.7037	3454	75.7037	3283	75.7037	3275
	75.7562	3443	75.7562	3710	75.7562	3475	75.7562	3446	75.7562	3149	75.7562	3308
	75.8087	3375	75.8087	3670	75.8087	3545	75.8087	3336	75.8087	3193	75.8087	3298
	75.8613	3339	75.8613	3706	75.8613	3542	75.8613	3514	75.8613	3102	75.8613	3404
	75.9138	3336	75.9138	3731	75.9138	3427	75.9138	3490	75.9138	3233	75.9138	3229
	75.9663	3259	75.9663	3675	75.9663	3401	75.9663	3497	75.9663	3238	75.9663	3397
	76.0188	3362	76.0188	3729	76.0188	3551	76.0188	3450	76.0188	3155	76.0188	3384
	76.0713	3595	76.0713	3696	76.0713	3465	76.0713	3463	76.0713	3210	76.0713	3396
	76.1239	3413	76.1239	3810	76.1239	3553	76.1239	3490	76.1239	3207	76.1239	3404
	76.1764	3413	76.1764	3714	76.1764	3504	76.1764	3527	76.1764	3159	76.1764	3301
	76.2289	3486	76.2289	3756	76.2289	3562	76.2289	3485	76.2289	3142	76.2289	3426
	76.2814	3406	76.2814	3694	76.2814	3580	76.2814	3406	76.2814	3093	76.2814	3309
	76.334	3527	76.334	3819	76.334	3523	76.334	3423	76.334	3222	76.334	3375
	76.3865	3357	76.3865	3804	76.3865	3533	76.3865	3534	76.3865	3212	76.3865	3345
	76.439	3496	76.439	3655	76.439	3500	76.439	3460	76.439	3308	76.439	3384
	76.4915	3426	76.4915	3720	76.4915	3659	76.4915	3606	76.4915	3267	76.4915	3411
	76.544	3557	76.544	3724	76.544	3690	76.544	3584	76.544	3400	76.544	3634
	76.5965	3604	76.5965	3709	76.5965	3794	76.5965	3725	76.5965	3515	76.5965	3755
	76.6491	3685	76.6491	3888	76.6491	3989	76.6491	3926	76.6491	3860	76.6491	4005
	76.7016	3893	76.7016	3818	76.7016	4308	76.7016	4147	76.7016	4022	76.7016	4080
	76.7541	4140	76.7541	3894	76.7541	4327	76.7541	4164	76.7541	3652	76.7541	3922
	76.8066	4049	76.8066	4204	76.8066	4079	76.8066	3951	76.8066	3592	76.8066	3822
	76.8592	4083	76.8592	4413	76.8592	3971	76.8592	3992	76.8592	3642	76.8592	3790
	76.9117	3918	76.9117	4531	76.9117	3965	76.9117	3962	76.9117	3614	76.9117	3843
	76.9642	3982	76.9642	4420	76.9642	4117	76.9642	3992	76.9642	3706	76.9642	3856
	77.0167	3940	77.0167	4338	77.0167	4038	77.0167	3875	77.0167	3698	77.0167	3652
	77.0692	3879	77.0692	4239	77.0692	3980	77.0692	3778	77.0692	3572	77.0692	3770
	77.1218	3939	77.1218	4528	77.1218	3999	77.1218	3902	77.1218	3665	77.1218	3902
	77.1743	4028	77.1743	4389	77.1743	4195	77.1743	4161	77.1743	3729	77.1743	3880
	77.2268	3999	77.2268	4461	77.2268	4123	77.2268	3998	77.2268	3717	77.2268	3780
	77.2793	4024	77.2793	4353	77.2793	4058	77.2793	3988	77.2793	3708	77.2793	3871
	77.3319	3974	77.3319	4288	77.3319	4023	77.3319	3866	77.3319	3686	77.3319	3947
	77.3844	3925	77.3844	4122	77.3844	4041	77.3844	4004	77.3844	3826	77.3844	3942
	77.4369	3934	77.4369	4182	77.4369	4108	77.4369	4157	77.4369	3859	77.4369	4101
	77.4894	4078	77.4894	4288	77.4894	4387	77.4894	4258	77.4894	4099	77.4894	4331
	77.5419	4297	77.5419	4358	77.5419	4518	77.5419	4572	77.5419	4169	77.5419	4470
	77.5945	4315	77.5945	4359	77.5945	4681	77.5945	4506	77.5945	4247	77.5945	4280
	77.647	4306	77.647	4631	77.647	4465	77.647	4363	77.647	3924	77.647	4266
	77.6995	4362	77.6995	4688	77.6995	4470	77.6995	4484	77.6995	4064	77.6995	4287
	77.752	4325	77.752	4644	77.752	4628	77.752	4578	77.752	4143	77.752	4251
	77.8045	4370	77.8045	4470	77.8045	4405	77.8045	4359	77.8045	3984	77.8045	4041
	77.8571	4268	77.8571	4502	77.8571	4217	77.8571	4251	77.8571	3642	77.8571	3806
	77.9096	4048	77.9096	4546	77.9096	4037	77.9096	3900	77.9096	3513	77.9096	3797
	77.9621	3972	77.9621	4521	77.9621	3970	77.9621	3839	77.9621	3514	77.9621	3535
	78.0146	3802	78.0146	4440	78.0146	3847	78.0146	3800	78.0146	3319	78.0146	3353
	78.0671	3757	78.0671	4189	78.0671	3673	78.0671	3673	78.0671	3226	78.0671	3396
	78.1197	3510	78.1197	3957	78.1197	3565	78.1197	3760	78.1197	3257	78.1197	3364
	78.1722	3531	78.1722	3956	78.1722	3491	78.1722	3578	78.1722	3228	78.1722	3268
	78.2247	3427	78.2247	3977	78.2247	3484	78.2247	3524	78.2247	3205	78.2247	3441
	78.2772	3532	78.2772	3678	78.2772	3499	78.2772	3552	78.2772	3137	78.2772	3415
	78.3298	3441	78.3298	3725	78.3298	3600	78.3298	3502	78.3298	3224	78.3298	3339
	78.3823	3400	78.3823	3715	78.3823	3524	78.3823	3402	78.3823	3187	78.3823	3262
	78.4348	3479	78.4348	3827	78.4348	3544	78.4348	3479	78.4348	3251	78.4348	3358
	78.4873	3442	78.4873	3681	78.4873	3610	78.4873	3408	78.4873	3126	78.4873	3408
	78.5398	3507	78.5398	3649	78.5398	3478	78.5398	3473	78.5398	3257	78.5398	3336
	78.5924	3308	78.5924	3673	78.5924	3662	78.5924	3481	78.5924	3190	78.5924	3330
	78.6449	3374	78.6449	3564	78.6449	3486	78.6449	3536	78.6449	3204	78.6449	3375
	78.6974	3546	78.6974	3658	78.6974	3417	78.6974	3434	78.6974	3185	78.6974	3384
	78.7499	3389	78.7499	3766	78.7499	3501	78.7499	3462	78.7499	3193	78.7499	3318
	78.8024	3264	78.8024	3722	78.8024	3494	78.8024	3502	78.8024	3050	78.8024	3440
	78.855	3383	78.855	3678	78.855	3525	78.855	3432	78.855	3209	78.855	3265
	78.9075	3379	78.9075	3652	78.9075	3537	78.9075	3402	78.9075	3208	78.9075	3302
	78.96	3367	78.96	3696	78.96	3627	78.96	3426	78.96	3184	78.96	3373
	79.0125	3337	79.0125	3686	79.0125	3605	79.0125	3359	79.0125	3191	79.0125	3361
	79.065	3393	79.065	3756	79.065	3503	79.065	3466	79.065	3207	79.065	3306
	79.1176	3380	79.1176	3683	79.1176	3539	79.1176	3374	79.1176	3177	79.1176	3306
	79.1701	3321	79.1701	3735	79.1701	3429	79.1701	3534	79.1701	3087	79.1701	3249
	79.2226	3341	79.2226	3715	79.2226	3581	79.2226	3487	79.2226	3132	79.2226	3423
	79.2751	3351	79.2751	3629	79.2751	3488	79.2751	3433	79.2751	3100	79.2751	3300
	79.3277	3501	79.3277	3808	79.3277	3586	79.3277	3364	79.3277	3200	79.3277	3234
	79.3802	3410	79.3802	3699	79.3802	3452	79.3802	3400	79.3802	3168	79.3802	3345
	79.4327	3307	79.4327	3735	79.4327	3473	79.4327	3377	79.4327	3120	79.4327	3241
	79.4852	3483	79.4852	3652	79.4852	3531	79.4852	3473	79.4852	3083	79.4852	3300
	79.5377	3401	79.5377	3603	79.5377	3516	79.5377	3414	79.5377	3237	79.5377	3340
	79.5903	3330	79.5903	3684	79.5903	3590	79.5903	3374	79.5903	3137	79.5903	3283
	79.6428	3447	79.6428	3651	79.6428	3491	79.6428	3407	79.6428	3065	79.6428	3336
	79.6953	3454	79.6953	3613	79.6953	3485	79.6953	3461	79.6953	3194	79.6953	3308
	79.7478	3399	79.7478	3635	79.7478	3453	79.7478	3414	79.7478	3110	79.7478	3314
	79.8003	3447	79.8003	3718	79.8003	3507	79.8003	3436	79.8003	3244	79.8003	3281
	79.8529	3408	79.8529	3590	79.8529	3414	79.8529	3464	79.8529	3215	79.8529	3276
	79.9054	3419	79.9054	3684	79.9054	3463	79.9054	3410	79.9054	3147	79.9054	3366
	79.9579	3391	79.9579	3685	79.9579	3472	79.9579	3478	79.9579	3164	79.9579	3264
	80.0104	3390	80.0104	3756	80.0104	3476	80.0104	3516	80.0104	3043	80.0104	3318

## Sheet: Figure S4
Figure
S4
	Wavenumbers	Transmittance	Wavenumbers	Transmittance	Wavenumbers	Transmittance	Wavenumbers	Transmittance	Wavenumbers	Transmittance	Wavenumbers	Transmittance
	cm^(-1)	a.u.	cm^(-1)	a.u.	cm^(-1)	a.u.	cm^(-1)	a.u.	cm^(-1)	a.u.	cm^(-1)	a.u.
	w./o. Ace, w./o. IL, w./o. DMF		w./o. Ace, w./o. IL, w. DMF		w. Ace, w./o. IL, w./o. DMF		w. Ace, w./o. IL, w. DMF		w. Ace, w. IL, w./o. DMF		w. Ace, w. IL, w. DMF
	3999.16	0.73039	3999.16	0.19396	3999.16	0.60714	3999.16	0.22959	3999.16	0.79646	3999.23	0.76204
	3998.67	0.73039	3998.67	0.19396	3998.67	0.60715	3998.67	0.2296	3998.67	0.79648	3998.75	0.76205
	3998.19	0.7304	3998.19	0.19396	3998.19	0.60716	3998.19	0.2296	3998.19	0.79649	3998.27	0.76206
	3997.71	0.7304	3997.71	0.19396	3997.71	0.60717	3997.71	0.22961	3997.71	0.79651	3997.79	0.76207
	3997.23	0.7304	3997.23	0.19396	3997.23	0.60718	3997.23	0.22961	3997.23	0.79653	3997.3	0.76209
	3996.74	0.7304	3996.74	0.19396	3996.74	0.60719	3996.74	0.22962	3996.74	0.79654	3996.82	0.7621
	3996.26	0.7304	3996.26	0.19396	3996.26	0.6072	3996.26	0.22962	3996.26	0.79656	3996.34	0.76211
	3995.78	0.73041	3995.78	0.19396	3995.78	0.6072	3995.78	0.22963	3995.78	0.79658	3995.86	0.76211
	3995.3	0.73041	3995.3	0.19396	3995.3	0.60721	3995.3	0.22963	3995.3	0.79659	3995.37	0.76212
	3994.82	0.73042	3994.82	0.19395	3994.82	0.60722	3994.82	0.22964	3994.82	0.7966	3994.89	0.76213
	3994.33	0.73042	3994.33	0.19396	3994.33	0.60723	3994.33	0.22964	3994.33	0.79662	3994.41	0.76214
	3993.85	0.73043	3993.85	0.19396	3993.85	0.60724	3993.85	0.22965	3993.85	0.79663	3993.93	0.76214
	3993.37	0.73044	3993.37	0.19396	3993.37	0.60725	3993.37	0.22966	3993.37	0.79665	3993.45	0.76215
	3992.89	0.73045	3992.89	0.19396	3992.89	0.60726	3992.89	0.22966	3992.89	0.79667	3992.96	0.76216
	3992.41	0.73046	3992.41	0.19397	3992.41	0.60728	3992.41	0.22967	3992.41	0.79668	3992.48	0.76217
	3991.92	0.73047	3991.92	0.19398	3991.92	0.60729	3991.92	0.22968	3991.92	0.7967	3992	0.76217
	3991.44	0.73048	3991.44	0.19399	3991.44	0.6073	3991.44	0.22969	3991.44	0.79671	3991.52	0.76218
	3990.96	0.73049	3990.96	0.194	3990.96	0.60731	3990.96	0.2297	3990.96	0.79672	3991.04	0.76219
	3990.48	0.7305	3990.48	0.19401	3990.48	0.60732	3990.48	0.22971	3990.48	0.79674	3990.55	0.7622
	3990	0.73051	3990	0.19402	3990	0.60733	3990	0.22972	3990	0.79675	3990.07	0.76221
	3989.51	0.73052	3989.51	0.19403	3989.51	0.60734	3989.51	0.22973	3989.51	0.79677	3989.59	0.76221
	3989.03	0.73052	3989.03	0.19404	3989.03	0.60735	3989.03	0.22974	3989.03	0.79678	3989.11	0.76223
	3988.55	0.73053	3988.55	0.19404	3988.55	0.60736	3988.55	0.22975	3988.55	0.79679	3988.62	0.76224
	3988.07	0.73054	3988.07	0.19405	3988.07	0.60737	3988.07	0.22975	3988.07	0.79681	3988.14	0.76225
	3987.58	0.73055	3987.58	0.19406	3987.58	0.60737	3987.58	0.22976	3987.58	0.79682	3987.66	0.76226
	3987.1	0.73056	3987.1	0.19407	3987.1	0.60738	3987.1	0.22977	3987.1	0.79684	3987.18	0.76227
	3986.62	0.73057	3986.62	0.19407	3986.62	0.60739	3986.62	0.22977	3986.62	0.79685	3986.7	0.76228
	3986.14	0.73058	3986.14	0.19408	3986.14	0.6074	3986.14	0.22978	3986.14	0.79687	3986.21	0.76229
	3985.66	0.73059	3985.66	0.19408	3985.66	0.60741	3985.66	0.22978	3985.66	0.79689	3985.73	0.76231
	3985.17	0.7306	3985.17	0.19409	3985.17	0.60741	3985.17	0.22978	3985.17	0.79691	3985.25	0.76232
	3984.69	0.73061	3984.69	0.19409	3984.69	0.60742	3984.69	0.22978	3984.69	0.79692	3984.77	0.76233
	3984.21	0.73061	3984.21	0.19409	3984.21	0.60743	3984.21	0.22979	3984.21	0.79694	3984.29	0.76234
	3983.73	0.73062	3983.73	0.19409	3983.73	0.60744	3983.73	0.22979	3983.73	0.79696	3983.8	0.76235
	3983.25	0.73062	3983.25	0.19409	3983.25	0.60744	3983.25	0.22979	3983.25	0.79697	3983.32	0.76236
	3982.76	0.73062	3982.76	0.19409	3982.76	0.60745	3982.76	0.22979	3982.76	0.79699	3982.84	0.76237
	3982.28	0.73062	3982.28	0.19409	3982.28	0.60745	3982.28	0.22979	3982.28	0.797	3982.36	0.76238
	3981.8	0.73063	3981.8	0.19409	3981.8	0.60746	3981.8	0.22979	3981.8	0.79702	3981.87	0.76239
	3981.32	0.73063	3981.32	0.1941	3981.32	0.60746	3981.32	0.2298	3981.32	0.79703	3981.39	0.7624
	3980.84	0.73063	3980.84	0.1941	3980.84	0.60746	3980.84	0.2298	3980.84	0.79704	3980.91	0.76241
	3980.35	0.73064	3980.35	0.1941	3980.35	0.60747	3980.35	0.22981	3980.35	0.79705	3980.43	0.76242
	3979.87	0.73064	3979.87	0.19411	3979.87	0.60748	3979.87	0.22982	3979.87	0.79706	3979.95	0.76243
	3979.39	0.73065	3979.39	0.19411	3979.39	0.60748	3979.39	0.22982	3979.39	0.79708	3979.46	0.76244
	3978.91	0.73065	3978.91	0.19412	3978.91	0.60749	3978.91	0.22983	3978.91	0.79709	3978.98	0.76244
	3978.42	0.73066	3978.42	0.19412	3978.42	0.6075	3978.42	0.22984	3978.42	0.7971	3978.5	0.76245
	3977.94	0.73066	3977.94	0.19413	3977.94	0.60751	3977.94	0.22985	3977.94	0.79711	3978.02	0.76245
	3977.46	0.73067	3977.46	0.19413	3977.46	0.60751	3977.46	0.22986	3977.46	0.79713	3977.54	0.76246
	3976.98	0.73068	3976.98	0.19414	3976.98	0.60752	3976.98	0.22987	3976.98	0.79714	3977.05	0.76247
	3976.5	0.73068	3976.5	0.19414	3976.5	0.60753	3976.5	0.22988	3976.5	0.79716	3976.57	0.76247
	3976.01	0.73068	3976.01	0.19415	3976.01	0.60755	3976.01	0.22988	3976.01	0.79717	3976.09	0.76248
	3975.53	0.73069	3975.53	0.19415	3975.53	0.60756	3975.53	0.22989	3975.53	0.79719	3975.61	0.76249
	3975.05	0.73069	3975.05	0.19415	3975.05	0.60757	3975.05	0.2299	3975.05	0.7972	3975.13	0.7625
	3974.57	0.7307	3974.57	0.19415	3974.57	0.60758	3974.57	0.22991	3974.57	0.79722	3974.64	0.76251
	3974.09	0.73071	3974.09	0.19415	3974.09	0.60759	3974.09	0.22992	3974.09	0.79723	3974.16	0.76252
	3973.6	0.73072	3973.6	0.19415	3973.6	0.6076	3973.6	0.22992	3973.6	0.79725	3973.68	0.76253
	3973.12	0.73073	3973.12	0.19415	3973.12	0.60761	3973.12	0.22993	3973.12	0.79726	3973.2	0.76255
	3972.64	0.73074	3972.64	0.19415	3972.64	0.60762	3972.64	0.22994	3972.64	0.79728	3972.71	0.76256
	3972.16	0.73075	3972.16	0.19415	3972.16	0.60764	3972.16	0.22995	3972.16	0.79729	3972.23	0.76258
	3971.67	0.73076	3971.67	0.19415	3971.67	0.60765	3971.67	0.22996	3971.67	0.79731	3971.75	0.76259
	3971.19	0.73077	3971.19	0.19415	3971.19	0.60766	3971.19	0.22997	3971.19	0.79732	3971.27	0.7626
	3970.71	0.73079	3970.71	0.19415	3970.71	0.60767	3970.71	0.22998	3970.71	0.79734	3970.79	0.76261
	3970.23	0.7308	3970.23	0.19415	3970.23	0.60768	3970.23	0.22998	3970.23	0.79735	3970.3	0.76262
	3969.75	0.73081	3969.75	0.19415	3969.75	0.60769	3969.75	0.22999	3969.75	0.79736	3969.82	0.76263
	3969.26	0.73081	3969.26	0.19415	3969.26	0.6077	3969.26	0.22999	3969.26	0.79738	3969.34	0.76264
	3968.78	0.73082	3968.78	0.19416	3968.78	0.60771	3968.78	0.23	3968.78	0.79739	3968.86	0.76265
	3968.3	0.73083	3968.3	0.19416	3968.3	0.60773	3968.3	0.23	3968.3	0.7974	3968.38	0.76266
	3967.82	0.73084	3967.82	0.19416	3967.82	0.60774	3967.82	0.23001	3967.82	0.79742	3967.89	0.76267
	3967.34	0.73084	3967.34	0.19416	3967.34	0.60775	3967.34	0.23001	3967.34	0.79743	3967.41	0.76268
	3966.85	0.73085	3966.85	0.19417	3966.85	0.60776	3966.85	0.23002	3966.85	0.79744	3966.93	0.76269
	3966.37	0.73086	3966.37	0.19417	3966.37	0.60778	3966.37	0.23002	3966.37	0.79746	3966.45	0.7627
	3965.89	0.73087	3965.89	0.19418	3965.89	0.60779	3965.89	0.23003	3965.89	0.79747	3965.96	0.76271
	3965.41	0.73088	3965.41	0.19418	3965.41	0.6078	3965.41	0.23003	3965.41	0.79749	3965.48	0.76272
	3964.93	0.73089	3964.93	0.19419	3964.93	0.60781	3964.93	0.23004	3964.93	0.7975	3965	0.76273
	3964.44	0.73089	3964.44	0.19419	3964.44	0.60782	3964.44	0.23004	3964.44	0.79752	3964.52	0.76274
	3963.96	0.7309	3963.96	0.1942	3963.96	0.60783	3963.96	0.23005	3963.96	0.79754	3964.04	0.76275
	3963.48	0.73091	3963.48	0.1942	3963.48	0.60784	3963.48	0.23005	3963.48	0.79755	3963.55	0.76276
	3963	0.73091	3963	0.19421	3963	0.60785	3963	0.23006	3963	0.79757	3963.07	0.76277
	3962.51	0.73092	3962.51	0.19422	3962.51	0.60786	3962.51	0.23007	3962.51	0.79759	3962.59	0.76279
	3962.03	0.73092	3962.03	0.19422	3962.03	0.60786	3962.03	0.23007	3962.03	0.7976	3962.11	0.7628
	3961.55	0.73093	3961.55	0.19423	3961.55	0.60787	3961.55	0.23008	3961.55	0.79762	3961.63	0.76281
	3961.07	0.73093	3961.07	0.19423	3961.07	0.60788	3961.07	0.23009	3961.07	0.79764	3961.14	0.76282
	3960.59	0.73093	3960.59	0.19424	3960.59	0.60789	3960.59	0.2301	3960.59	0.79765	3960.66	0.76284
	3960.1	0.73094	3960.1	0.19424	3960.1	0.6079	3960.1	0.23011	3960.1	0.79767	3960.18	0.76285
	3959.62	0.73094	3959.62	0.19424	3959.62	0.60791	3959.62	0.23012	3959.62	0.79768	3959.7	0.76286
	3959.14	0.73095	3959.14	0.19425	3959.14	0.60792	3959.14	0.23013	3959.14	0.7977	3959.22	0.76288
	3958.66	0.73095	3958.66	0.19425	3958.66	0.60793	3958.66	0.23014	3958.66	0.79771	3958.73	0.76289
	3958.18	0.73096	3958.18	0.19425	3958.18	0.60794	3958.18	0.23015	3958.18	0.79773	3958.25	0.7629
	3957.69	0.73097	3957.69	0.19425	3957.69	0.60795	3957.69	0.23016	3957.69	0.79774	3957.77	0.76292
	3957.21	0.73098	3957.21	0.19425	3957.21	0.60796	3957.21	0.23017	3957.21	0.79776	3957.29	0.76293
	3956.73	0.73098	3956.73	0.19425	3956.73	0.60797	3956.73	0.23018	3956.73	0.79777	3956.8	0.76294
	3956.25	0.73099	3956.25	0.19425	3956.25	0.60798	3956.25	0.23019	3956.25	0.79779	3956.32	0.76296
	3955.77	0.731	3955.77	0.19425	3955.77	0.60799	3955.77	0.2302	3955.77	0.79781	3955.84	0.76297
	3955.28	0.73101	3955.28	0.19425	3955.28	0.608	3955.28	0.23021	3955.28	0.79782	3955.36	0.76298
	3954.8	0.73102	3954.8	0.19425	3954.8	0.60801	3954.8	0.23022	3954.8	0.79784	3954.88	0.76299
	3954.32	0.73103	3954.32	0.19425	3954.32	0.60801	3954.32	0.23023	3954.32	0.79786	3954.39	0.763
	3953.84	0.73104	3953.84	0.19425	3953.84	0.60802	3953.84	0.23023	3953.84	0.79788	3953.91	0.76301
	3953.35	0.73104	3953.35	0.19425	3953.35	0.60803	3953.35	0.23024	3953.35	0.7979	3953.43	0.76302
	3952.87	0.73105	3952.87	0.19426	3952.87	0.60804	3952.87	0.23024	3952.87	0.79792	3952.95	0.76303
	3952.39	0.73106	3952.39	0.19426	3952.39	0.60805	3952.39	0.23025	3952.39	0.79794	3952.47	0.76304
	3951.91	0.73106	3951.91	0.19426	3951.91	0.60805	3951.91	0.23025	3951.91	0.79796	3951.98	0.76305
	3951.43	0.73107	3951.43	0.19426	3951.43	0.60806	3951.43	0.23025	3951.43	0.79798	3951.5	0.76306
	3950.94	0.73107	3950.94	0.19427	3950.94	0.60807	3950.94	0.23026	3950.94	0.798	3951.02	0.76307
	3950.46	0.73108	3950.46	0.19427	3950.46	0.60807	3950.46	0.23026	3950.46	0.79802	3950.54	0.76308
	3949.98	0.73108	3949.98	0.19427	3949.98	0.60807	3949.98	0.23026	3949.98	0.79804	3950.05	0.7631
	3949.5	0.73108	3949.5	0.19428	3949.5	0.60808	3949.5	0.23026	3949.5	0.79805	3949.57	0.76311
	3949.02	0.73109	3949.02	0.19428	3949.02	0.60808	3949.02	0.23026	3949.02	0.79807	3949.09	0.76312
	3948.53	0.73109	3948.53	0.19428	3948.53	0.60808	3948.53	0.23026	3948.53	0.79809	3948.61	0.76313
	3948.05	0.73109	3948.05	0.19429	3948.05	0.60809	3948.05	0.23026	3948.05	0.7981	3948.13	0.76314
	3947.57	0.7311	3947.57	0.19429	3947.57	0.60809	3947.57	0.23026	3947.57	0.79812	3947.64	0.76315
	3947.09	0.7311	3947.09	0.1943	3947.09	0.6081	3947.09	0.23027	3947.09	0.79813	3947.16	0.76316
	3946.6	0.73111	3946.6	0.19431	3946.6	0.60811	3946.6	0.23027	3946.6	0.79815	3946.68	0.76316
	3946.12	0.73111	3946.12	0.19431	3946.12	0.60812	3946.12	0.23027	3946.12	0.79817	3946.2	0.76317
	3945.64	0.73112	3945.64	0.19432	3945.64	0.60813	3945.64	0.23027	3945.64	0.79818	3945.72	0.76318
	3945.16	0.73113	3945.16	0.19432	3945.16	0.60815	3945.16	0.23027	3945.16	0.7982	3945.23	0.76318
	3944.68	0.73113	3944.68	0.19433	3944.68	0.60816	3944.68	0.23028	3944.68	0.79822	3944.75	0.76319
	3944.19	0.73114	3944.19	0.19434	3944.19	0.60817	3944.19	0.23028	3944.19	0.79824	3944.27	0.7632
	3943.71	0.73114	3943.71	0.19434	3943.71	0.60819	3943.71	0.23029	3943.71	0.79826	3943.79	0.7632
	3943.23	0.73115	3943.23	0.19434	3943.23	0.6082	3943.23	0.23029	3943.23	0.79828	3943.3	0.76321
	3942.75	0.73116	3942.75	0.19435	3942.75	0.60821	3942.75	0.2303	3942.75	0.7983	3942.82	0.76322
	3942.27	0.73117	3942.27	0.19435	3942.27	0.60822	3942.27	0.23031	3942.27	0.79832	3942.34	0.76323
	3941.78	0.73118	3941.78	0.19436	3941.78	0.60823	3941.78	0.23032	3941.78	0.79834	3941.86	0.76324
	3941.3	0.7312	3941.3	0.19436	3941.3	0.60825	3941.3	0.23033	3941.3	0.79837	3941.38	0.76324
	3940.82	0.73122	3940.82	0.19437	3940.82	0.60826	3940.82	0.23035	3940.82	0.79839	3940.89	0.76325
	3940.34	0.73124	3940.34	0.19437	3940.34	0.60827	3940.34	0.23036	3940.34	0.79841	3940.41	0.76326
	3939.86	0.73127	3939.86	0.19438	3939.86	0.60828	3939.86	0.23038	3939.86	0.79843	3939.93	0.76327
	3939.37	0.73129	3939.37	0.19439	3939.37	0.6083	3939.37	0.23039	3939.37	0.79844	3939.45	0.76328
	3938.89	0.73131	3938.89	0.19439	3938.89	0.60831	3938.89	0.23041	3938.89	0.79846	3938.97	0.76329
	3938.41	0.73133	3938.41	0.1944	3938.41	0.60833	3938.41	0.23042	3938.41	0.79847	3938.48	0.76329
	3937.93	0.73135	3937.93	0.19441	3937.93	0.60834	3937.93	0.23044	3937.93	0.79848	3938	0.7633
	3937.44	0.73136	3937.44	0.19442	3937.44	0.60835	3937.44	0.23045	3937.44	0.7985	3937.52	0.76331
	3936.96	0.73137	3936.96	0.19442	3936.96	0.60836	3936.96	0.23045	3936.96	0.79851	3937.04	0.76332
	3936.48	0.73137	3936.48	0.19443	3936.48	0.60837	3936.48	0.23046	3936.48	0.79851	3936.56	0.76333
	3936	0.73136	3936	0.19443	3936	0.60838	3936	0.23046	3936	0.79852	3936.07	0.76334
	3935.52	0.73136	3935.52	0.19443	3935.52	0.60838	3935.52	0.23047	3935.52	0.79853	3935.59	0.76335
	3935.03	0.73135	3935.03	0.19443	3935.03	0.60838	3935.03	0.23047	3935.03	0.79854	3935.11	0.76336
	3934.55	0.73134	3934.55	0.19443	3934.55	0.60839	3934.55	0.23047	3934.55	0.79855	3934.63	0.76337
	3934.07	0.73133	3934.07	0.19443	3934.07	0.60839	3934.07	0.23048	3934.07	0.79856	3934.14	0.76338
	3933.59	0.73133	3933.59	0.19443	3933.59	0.60839	3933.59	0.23048	3933.59	0.79858	3933.66	0.76339
	3933.11	0.73133	3933.11	0.19443	3933.11	0.60839	3933.11	0.23049	3933.11	0.79859	3933.18	0.7634
	3932.62	0.73134	3932.62	0.19443	3932.62	0.6084	3932.62	0.2305	3932.62	0.79861	3932.7	0.76342
	3932.14	0.73135	3932.14	0.19443	3932.14	0.60841	3932.14	0.23051	3932.14	0.79863	3932.22	0.76343
	3931.66	0.73136	3931.66	0.19443	3931.66	0.60842	3931.66	0.23052	3931.66	0.79865	3931.73	0.76343
	3931.18	0.73138	3931.18	0.19444	3931.18	0.60843	3931.18	0.23053	3931.18	0.79868	3931.25	0.76344
	3930.7	0.7314	3930.7	0.19444	3930.7	0.60844	3930.7	0.23054	3930.7	0.7987	3930.77	0.76345
	3930.21	0.73142	3930.21	0.19445	3930.21	0.60845	3930.21	0.23056	3930.21	0.79872	3930.29	0.76346
	3929.73	0.73144	3929.73	0.19445	3929.73	0.60847	3929.73	0.23057	3929.73	0.79875	3929.81	0.76346
	3929.25	0.73145	3929.25	0.19446	3929.25	0.60848	3929.25	0.23058	3929.25	0.79878	3929.32	0.76347
	3928.77	0.73146	3928.77	0.19446	3928.77	0.60849	3928.77	0.23059	3928.77	0.7988	3928.84	0.76347
	3928.28	0.73147	3928.28	0.19446	3928.28	0.6085	3928.28	0.2306	3928.28	0.79883	3928.36	0.76348
	3927.8	0.73148	3927.8	0.19447	3927.8	0.60851	3927.8	0.2306	3927.8	0.79885	3927.88	0.76349
	3927.32	0.73148	3927.32	0.19447	3927.32	0.60852	3927.32	0.23061	3927.32	0.79887	3927.39	0.76349
	3926.84	0.73148	3926.84	0.19448	3926.84	0.60853	3926.84	0.23062	3926.84	0.79889	3926.91	0.7635
	3926.36	0.73148	3926.36	0.19448	3926.36	0.60854	3926.36	0.23062	3926.36	0.79891	3926.43	0.76351
	3925.87	0.73148	3925.87	0.19448	3925.87	0.60854	3925.87	0.23063	3925.87	0.79893	3925.95	0.76352
	3925.39	0.73148	3925.39	0.19449	3925.39	0.60855	3925.39	0.23064	3925.39	0.79895	3925.47	0.76353
	3924.91	0.73148	3924.91	0.19449	3924.91	0.60856	3924.91	0.23064	3924.91	0.79896	3924.98	0.76354
	3924.43	0.73148	3924.43	0.19449	3924.43	0.60856	3924.43	0.23065	3924.43	0.79897	3924.5	0.76355
	3923.95	0.73148	3923.95	0.1945	3923.95	0.60857	3923.95	0.23065	3923.95	0.79899	3924.02	0.76356
	3923.46	0.73148	3923.46	0.1945	3923.46	0.60857	3923.46	0.23066	3923.46	0.799	3923.54	0.76357
	3922.98	0.73148	3922.98	0.1945	3922.98	0.60858	3922.98	0.23066	3922.98	0.79901	3923.06	0.76358
	3922.5	0.73147	3922.5	0.1945	3922.5	0.60858	3922.5	0.23066	3922.5	0.79902	3922.57	0.76358
	3922.02	0.73147	3922.02	0.1945	3922.02	0.60858	3922.02	0.23066	3922.02	0.79903	3922.09	0.76359
	3921.53	0.73147	3921.53	0.19449	3921.53	0.60859	3921.53	0.23066	3921.53	0.79904	3921.61	0.7636
	3921.05	0.73147	3921.05	0.19449	3921.05	0.60859	3921.05	0.23065	3921.05	0.79905	3921.13	0.76361
	3920.57	0.73146	3920.57	0.19449	3920.57	0.6086	3920.57	0.23065	3920.57	0.79906	3920.64	0.76362
	3920.09	0.73146	3920.09	0.19448	3920.09	0.6086	3920.09	0.23065	3920.09	0.79907	3920.16	0.76363
	3919.61	0.73145	3919.61	0.19448	3919.61	0.60861	3919.61	0.23065	3919.61	0.79908	3919.68	0.76364
	3919.12	0.73145	3919.12	0.19448	3919.12	0.60862	3919.12	0.23065	3919.12	0.79909	3919.2	0.76365
	3918.64	0.73145	3918.64	0.19448	3918.64	0.60863	3918.64	0.23065	3918.64	0.79911	3918.72	0.76366
	3918.16	0.73146	3918.16	0.19448	3918.16	0.60864	3918.16	0.23065	3918.16	0.79912	3918.23	0.76367
	3917.68	0.73147	3917.68	0.19448	3917.68	0.60866	3917.68	0.23066	3917.68	0.79914	3917.75	0.76368
	3917.2	0.73148	3917.2	0.19448	3917.2	0.60867	3917.2	0.23067	3917.2	0.79916	3917.27	0.76369
	3916.71	0.73149	3916.71	0.19449	3916.71	0.60869	3916.71	0.23069	3916.71	0.79918	3916.79	0.7637
	3916.23	0.73151	3916.23	0.1945	3916.23	0.6087	3916.23	0.2307	3916.23	0.79919	3916.31	0.76371
	3915.75	0.73153	3915.75	0.19451	3915.75	0.60872	3915.75	0.23072	3915.75	0.79921	3915.82	0.76371
	3915.27	0.73155	3915.27	0.19452	3915.27	0.60874	3915.27	0.23073	3915.27	0.79923	3915.34	0.76372
	3914.79	0.73158	3914.79	0.19453	3914.79	0.60876	3914.79	0.23075	3914.79	0.79926	3914.86	0.76372
	3914.3	0.7316	3914.3	0.19454	3914.3	0.60877	3914.3	0.23077	3914.3	0.79928	3914.38	0.76372
	3913.82	0.73163	3913.82	0.19455	3913.82	0.60879	3913.82	0.23078	3913.82	0.7993	3913.9	0.76372
	3913.34	0.73166	3913.34	0.19456	3913.34	0.6088	3913.34	0.2308	3913.34	0.79933	3913.41	0.76373
	3912.86	0.73168	3912.86	0.19457	3912.86	0.60882	3912.86	0.23081	3912.86	0.79935	3912.93	0.76373
	3912.37	0.7317	3912.37	0.19458	3912.37	0.60883	3912.37	0.23082	3912.37	0.79938	3912.45	0.76373
	3911.89	0.73172	3911.89	0.19459	3911.89	0.60884	3911.89	0.23083	3911.89	0.7994	3911.97	0.76374
	3911.41	0.73174	3911.41	0.1946	3911.41	0.60885	3911.41	0.23083	3911.41	0.79942	3911.48	0.76375
	3910.93	0.73175	3910.93	0.19461	3910.93	0.60886	3910.93	0.23084	3910.93	0.79945	3911	0.76375
	3910.45	0.73176	3910.45	0.19462	3910.45	0.60886	3910.45	0.23084	3910.45	0.79947	3910.52	0.76376
	3909.96	0.73175	3909.96	0.19462	3909.96	0.60886	3909.96	0.23084	3909.96	0.79949	3910.04	0.76377
	3909.48	0.73175	3909.48	0.19462	3909.48	0.60886	3909.48	0.23084	3909.48	0.7995	3909.56	0.76378
	3909	0.73173	3909	0.19462	3909	0.60886	3909	0.23083	3909	0.79952	3909.07	0.7638
	3908.52	0.73171	3908.52	0.19461	3908.52	0.60885	3908.52	0.23082	3908.52	0.79953	3908.59	0.76381
	3908.04	0.73168	3908.04	0.1946	3908.04	0.60884	3908.04	0.23081	3908.04	0.79955	3908.11	0.76382
	3907.55	0.73165	3907.55	0.19459	3907.55	0.60883	3907.55	0.2308	3907.55	0.79956	3907.63	0.76384
	3907.07	0.73161	3907.07	0.19458	3907.07	0.60882	3907.07	0.23079	3907.07	0.79957	3907.15	0.76385
	3906.59	0.73157	3906.59	0.19457	3906.59	0.60881	3906.59	0.23078	3906.59	0.79959	3906.66	0.76387
	3906.11	0.73153	3906.11	0.19455	3906.11	0.60879	3906.11	0.23076	3906.11	0.7996	3906.18	0.76389
	3905.62	0.73148	3905.62	0.19453	3905.62	0.60878	3905.62	0.23075	3905.62	0.79961	3905.7	0.76391
	3905.14	0.73144	3905.14	0.19452	3905.14	0.60877	3905.14	0.23074	3905.14	0.79963	3905.22	0.76392
	3904.66	0.7314	3904.66	0.1945	3904.66	0.60876	3904.66	0.23073	3904.66	0.79965	3904.73	0.76394
	3904.18	0.73136	3904.18	0.19448	3904.18	0.60875	3904.18	0.23072	3904.18	0.79967	3904.25	0.76396
	3903.7	0.73133	3903.7	0.19447	3903.7	0.60875	3903.7	0.23071	3903.7	0.79969	3903.77	0.76398
	3903.21	0.73131	3903.21	0.19445	3903.21	0.60875	3903.21	0.23071	3903.21	0.79971	3903.29	0.764
	3902.73	0.73129	3902.73	0.19444	3902.73	0.60875	3902.73	0.23071	3902.73	0.79973	3902.81	0.76402
	3902.25	0.73129	3902.25	0.19444	3902.25	0.60875	3902.25	0.23072	3902.25	0.79975	3902.32	0.76404
	3901.77	0.7313	3901.77	0.19444	3901.77	0.60876	3901.77	0.23073	3901.77	0.79977	3901.84	0.76405
	3901.29	0.73132	3901.29	0.19444	3901.29	0.60878	3901.29	0.23075	3901.29	0.7998	3901.36	0.76407
	3900.8	0.73135	3900.8	0.19445	3900.8	0.6088	3900.8	0.23077	3900.8	0.79982	3900.88	0.76408
	3900.32	0.73139	3900.32	0.19446	3900.32	0.60882	3900.32	0.23079	3900.32	0.79985	3900.4	0.76408
	3899.84	0.73145	3899.84	0.19448	3899.84	0.60885	3899.84	0.23081	3899.84	0.79987	3899.91	0.76409
	3899.36	0.73151	3899.36	0.1945	3899.36	0.60888	3899.36	0.23084	3899.36	0.7999	3899.43	0.76409
	3898.88	0.73158	3898.88	0.19452	3898.88	0.60891	3898.88	0.23087	3898.88	0.79993	3898.95	0.76408
	3898.39	0.73164	3898.39	0.19454	3898.39	0.60894	3898.39	0.23089	3898.39	0.79995	3898.47	0.76408
	3897.91	0.73171	3897.91	0.19457	3897.91	0.60898	3897.91	0.23091	3897.91	0.79998	3897.99	0.76408
	3897.43	0.73176	3897.43	0.19459	3897.43	0.60901	3897.43	0.23093	3897.43	0.8	3897.5	0.76407
	3896.95	0.73181	3896.95	0.19462	3896.95	0.60903	3896.95	0.23095	3896.95	0.80002	3897.02	0.76406
	3896.46	0.73185	3896.46	0.19464	3896.46	0.60906	3896.46	0.23096	3896.46	0.80004	3896.54	0.76406
	3895.98	0.73188	3895.98	0.19465	3895.98	0.60908	3895.98	0.23097	3895.98	0.80006	3896.06	0.76405
	3895.5	0.7319	3895.5	0.19466	3895.5	0.60909	3895.5	0.23097	3895.5	0.80008	3895.57	0.76405
	3895.02	0.7319	3895.02	0.19466	3895.02	0.6091	3895.02	0.23097	3895.02	0.8001	3895.09	0.76405
	3894.54	0.7319	3894.54	0.19466	3894.54	0.60911	3894.54	0.23097	3894.54	0.80012	3894.61	0.76405
	3894.05	0.73189	3894.05	0.19466	3894.05	0.60912	3894.05	0.23097	3894.05	0.80014	3894.13	0.76405
	3893.57	0.73187	3893.57	0.19466	3893.57	0.60912	3893.57	0.23097	3893.57	0.80016	3893.65	0.76406
	3893.09	0.73186	3893.09	0.19465	3893.09	0.60913	3893.09	0.23097	3893.09	0.80018	3893.16	0.76407
	3892.61	0.73184	3892.61	0.19464	3892.61	0.60913	3892.61	0.23097	3892.61	0.8002	3892.68	0.76408
	3892.13	0.73183	3892.13	0.19464	3892.13	0.60914	3892.13	0.23097	3892.13	0.80022	3892.2	0.76409
	3891.64	0.73181	3891.64	0.19463	3891.64	0.60914	3891.64	0.23097	3891.64	0.80024	3891.72	0.7641
	3891.16	0.73181	3891.16	0.19463	3891.16	0.60915	3891.16	0.23097	3891.16	0.80026	3891.24	0.76411
	3890.68	0.7318	3890.68	0.19463	3890.68	0.60916	3890.68	0.23098	3890.68	0.80028	3890.75	0.76413
	3890.2	0.7318	3890.2	0.19463	3890.2	0.60917	3890.2	0.23098	3890.2	0.8003	3890.27	0.76414
	3889.72	0.73179	3889.72	0.19463	3889.72	0.60918	3889.72	0.23098	3889.72	0.80032	3889.79	0.76415
	3889.23	0.73179	3889.23	0.19463	3889.23	0.60919	3889.23	0.23098	3889.23	0.80033	3889.31	0.76417
	3888.75	0.73179	3888.75	0.19463	3888.75	0.60919	3888.75	0.23098	3888.75	0.80035	3888.82	0.76418
	3888.27	0.73178	3888.27	0.19463	3888.27	0.6092	3888.27	0.23098	3888.27	0.80036	3888.34	0.76419
	3887.79	0.73178	3887.79	0.19463	3887.79	0.6092	3887.79	0.23098	3887.79	0.80038	3887.86	0.76421
	3887.3	0.73177	3887.3	0.19463	3887.3	0.60921	3887.3	0.23098	3887.3	0.8004	3887.38	0.76422
	3886.82	0.73176	3886.82	0.19463	3886.82	0.60921	3886.82	0.23098	3886.82	0.80041	3886.9	0.76423
	3886.34	0.73176	3886.34	0.19462	3886.34	0.60921	3886.34	0.23098	3886.34	0.80043	3886.41	0.76425
	3885.86	0.73176	3885.86	0.19462	3885.86	0.60922	3885.86	0.23098	3885.86	0.80045	3885.93	0.76426
	3885.38	0.73176	3885.38	0.19462	3885.38	0.60922	3885.38	0.23099	3885.38	0.80047	3885.45	0.76428
	3884.89	0.73176	3884.89	0.19462	3884.89	0.60923	3884.89	0.231	3884.89	0.80049	3884.97	0.76429
	3884.41	0.73177	3884.41	0.19462	3884.41	0.60924	3884.41	0.23101	3884.41	0.80051	3884.49	0.76431
	3883.93	0.73178	3883.93	0.19462	3883.93	0.60925	3883.93	0.23102	3883.93	0.80053	3884	0.76432
	3883.45	0.7318	3883.45	0.19463	3883.45	0.60927	3883.45	0.23104	3883.45	0.80055	3883.52	0.76433
	3882.97	0.73182	3882.97	0.19463	3882.97	0.60928	3882.97	0.23106	3882.97	0.80057	3883.04	0.76434
	3882.48	0.73184	3882.48	0.19464	3882.48	0.6093	3882.48	0.23108	3882.48	0.8006	3882.56	0.76435
	3882	0.73186	3882	0.19465	3882	0.60932	3882	0.23109	3882	0.80062	3882.07	0.76435
	3881.52	0.73189	3881.52	0.19466	3881.52	0.60934	3881.52	0.23111	3881.52	0.80064	3881.59	0.76436
	3881.04	0.73191	3881.04	0.19468	3881.04	0.60935	3881.04	0.23113	3881.04	0.80066	3881.11	0.76436
	3880.55	0.73193	3880.55	0.19469	3880.55	0.60937	3880.55	0.23114	3880.55	0.80068	3880.63	0.76436
	3880.07	0.73195	3880.07	0.1947	3880.07	0.60939	3880.07	0.23116	3880.07	0.8007	3880.15	0.76436
	3879.59	0.73197	3879.59	0.19471	3879.59	0.6094	3879.59	0.23117	3879.59	0.80072	3879.66	0.76436
	3879.11	0.73199	3879.11	0.19472	3879.11	0.60942	3879.11	0.23118	3879.11	0.80074	3879.18	0.76436
	3878.63	0.73201	3878.63	0.19472	3878.63	0.60943	3878.63	0.23119	3878.63	0.80076	3878.7	0.76436
	3878.14	0.73203	3878.14	0.19473	3878.14	0.60945	3878.14	0.2312	3878.14	0.80078	3878.22	0.76437
	3877.66	0.73205	3877.66	0.19474	3877.66	0.60946	3877.66	0.23121	3877.66	0.80079	3877.74	0.76437
	3877.18	0.73206	3877.18	0.19475	3877.18	0.60947	3877.18	0.23122	3877.18	0.80081	3877.25	0.76437
	3876.7	0.73207	3876.7	0.19476	3876.7	0.60948	3876.7	0.23122	3876.7	0.80083	3876.77	0.76437
	3876.22	0.73208	3876.22	0.19476	3876.22	0.60949	3876.22	0.23123	3876.22	0.80084	3876.29	0.76438
	3875.73	0.73207	3875.73	0.19477	3875.73	0.6095	3875.73	0.23123	3875.73	0.80086	3875.81	0.76439
	3875.25	0.73206	3875.25	0.19477	3875.25	0.6095	3875.25	0.23123	3875.25	0.80087	3875.33	0.76439
	3874.77	0.73204	3874.77	0.19476	3874.77	0.6095	3874.77	0.23122	3874.77	0.80088	3874.84	0.7644
	3874.29	0.732	3874.29	0.19476	3874.29	0.6095	3874.29	0.23121	3874.29	0.80089	3874.36	0.76441
	3873.81	0.73196	3873.81	0.19475	3873.81	0.60949	3873.81	0.2312	3873.81	0.80089	3873.88	0.76443
	3873.32	0.73192	3873.32	0.19473	3873.32	0.60948	3873.32	0.23119	3873.32	0.8009	3873.4	0.76444
	3872.84	0.73187	3872.84	0.19471	3872.84	0.60947	3872.84	0.23118	3872.84	0.80091	3872.91	0.76446
	3872.36	0.73181	3872.36	0.19469	3872.36	0.60946	3872.36	0.23117	3872.36	0.80092	3872.43	0.76447
	3871.88	0.73177	3871.88	0.19467	3871.88	0.60945	3871.88	0.23116	3871.88	0.80093	3871.95	0.76449
	3871.39	0.73173	3871.39	0.19465	3871.39	0.60944	3871.39	0.23115	3871.39	0.80094	3871.47	0.76451
	3870.91	0.7317	3870.91	0.19464	3870.91	0.60944	3870.91	0.23115	3870.91	0.80096	3870.99	0.76453
	3870.43	0.73169	3870.43	0.19462	3870.43	0.60943	3870.43	0.23115	3870.43	0.80098	3870.5	0.76455
	3869.95	0.73169	3869.95	0.19461	3869.95	0.60944	3869.95	0.23116	3869.95	0.801	3870.02	0.76457
	3869.47	0.7317	3869.47	0.19461	3869.47	0.60944	3869.47	0.23117	3869.47	0.80103	3869.54	0.76458
	3868.98	0.73172	3868.98	0.19461	3868.98	0.60946	3868.98	0.23118	3868.98	0.80105	3869.06	0.7646
	3868.5	0.73176	3868.5	0.19462	3868.5	0.60947	3868.5	0.2312	3868.5	0.80108	3868.58	0.76461
	3868.02	0.7318	3868.02	0.19463	3868.02	0.60949	3868.02	0.23121	3868.02	0.8011	3868.09	0.76462
	3867.54	0.73184	3867.54	0.19464	3867.54	0.60952	3867.54	0.23123	3867.54	0.80113	3867.61	0.76462
	3867.06	0.73188	3867.06	0.19466	3867.06	0.60954	3867.06	0.23125	3867.06	0.80115	3867.13	0.76463
	3866.57	0.73192	3866.57	0.19467	3866.57	0.60956	3866.57	0.23126	3866.57	0.80117	3866.65	0.76463
	3866.09	0.73195	3866.09	0.19469	3866.09	0.60958	3866.09	0.23127	3866.09	0.80119	3866.16	0.76463
	3865.61	0.73198	3865.61	0.1947	3865.61	0.6096	3865.61	0.23128	3865.61	0.80121	3865.68	0.76463
	3865.13	0.732	3865.13	0.19471	3865.13	0.60962	3865.13	0.23129	3865.13	0.80123	3865.2	0.76463
	3864.65	0.73203	3864.65	0.19472	3864.65	0.60964	3864.65	0.2313	3864.65	0.80125	3864.72	0.76463
	3864.16	0.73205	3864.16	0.19473	3864.16	0.60966	3864.16	0.23131	3864.16	0.80127	3864.24	0.76463
	3863.68	0.73208	3863.68	0.19473	3863.68	0.60968	3863.68	0.23133	3863.68	0.80129	3863.75	0.76463
	3863.2	0.73211	3863.2	0.19474	3863.2	0.6097	3863.2	0.23135	3863.2	0.80132	3863.27	0.76463
	3862.72	0.73214	3862.72	0.19476	3862.72	0.60973	3862.72	0.23137	3862.72	0.80134	3862.79	0.76464
	3862.23	0.73218	3862.23	0.19477	3862.23	0.60976	3862.23	0.23139	3862.23	0.80137	3862.31	0.76464
	3861.75	0.73223	3861.75	0.19479	3861.75	0.60978	3861.75	0.23141	3861.75	0.80139	3861.83	0.76465
	3861.27	0.73228	3861.27	0.19481	3861.27	0.60981	3861.27	0.23143	3861.27	0.80141	3861.34	0.76465
	3860.79	0.73232	3860.79	0.19483	3860.79	0.60984	3860.79	0.23145	3860.79	0.80143	3860.86	0.76465
	3860.31	0.73235	3860.31	0.19484	3860.31	0.60986	3860.31	0.23146	3860.31	0.80145	3860.38	0.76465
	3859.82	0.73236	3859.82	0.19486	3859.82	0.60987	3859.82	0.23147	3859.82	0.80146	3859.9	0.76466
	3859.34	0.73235	3859.34	0.19486	3859.34	0.60988	3859.34	0.23146	3859.34	0.80146	3859.42	0.76466
	3858.86	0.73232	3858.86	0.19486	3858.86	0.60987	3858.86	0.23144	3858.86	0.80146	3858.93	0.76467
	3858.38	0.73224	3858.38	0.19485	3858.38	0.60985	3858.38	0.23141	3858.38	0.80146	3858.45	0.76468
	3857.9	0.73214	3857.9	0.19483	3857.9	0.60981	3857.9	0.23137	3857.9	0.80145	3857.97	0.76469
	3857.41	0.73201	3857.41	0.19479	3857.41	0.60976	3857.41	0.23132	3857.41	0.80143	3857.49	0.76471
	3856.93	0.73185	3856.93	0.19474	3856.93	0.6097	3856.93	0.23126	3856.93	0.80142	3857	0.76474
	3856.45	0.73168	3856.45	0.19468	3856.45	0.60964	3856.45	0.23119	3856.45	0.80141	3856.52	0.76478
	3855.97	0.7315	3855.97	0.19462	3855.97	0.60957	3855.97	0.23113	3855.97	0.8014	3856.04	0.76482
	3855.48	0.73133	3855.48	0.19455	3855.48	0.6095	3855.48	0.23108	3855.48	0.80139	3855.56	0.76486
	3855	0.73118	3855	0.19448	3855	0.60944	3855	0.23103	3855	0.8014	3855.08	0.76491
	3854.52	0.73107	3854.52	0.19442	3854.52	0.60939	3854.52	0.231	3854.52	0.80141	3854.59	0.76496
	3854.04	0.731	3854.04	0.19438	3854.04	0.60936	3854.04	0.23099	3854.04	0.80143	3854.11	0.76501
	3853.56	0.73098	3853.56	0.19434	3853.56	0.60935	3853.56	0.231	3853.56	0.80146	3853.63	0.76505
	3853.07	0.73101	3853.07	0.19433	3853.07	0.60936	3853.07	0.23104	3853.07	0.80149	3853.15	0.76509
	3852.59	0.7311	3852.59	0.19434	3852.59	0.6094	3852.59	0.23109	3852.59	0.80154	3852.67	0.76512
	3852.11	0.73123	3852.11	0.19437	3852.11	0.60946	3852.11	0.23115	3852.11	0.80158	3852.18	0.76513
	3851.63	0.7314	3851.63	0.19442	3851.63	0.60953	3851.63	0.23123	3851.63	0.80163	3851.7	0.76514
	3851.15	0.73159	3851.15	0.19448	3851.15	0.60961	3851.15	0.23131	3851.15	0.80168	3851.22	0.76513
	3850.66	0.73179	3850.66	0.19455	3850.66	0.6097	3850.66	0.23139	3850.66	0.80172	3850.74	0.76512
	3850.18	0.73199	3850.18	0.19462	3850.18	0.60979	3850.18	0.23147	3850.18	0.80176	3850.25	0.76509
	3849.7	0.73218	3849.7	0.1947	3849.7	0.60988	3849.7	0.23154	3849.7	0.8018	3849.77	0.76506
	3849.22	0.73234	3849.22	0.19477	3849.22	0.60996	3849.22	0.23159	3849.22	0.80183	3849.29	0.76503
	3848.74	0.73248	3848.74	0.19484	3848.74	0.61002	3848.74	0.23164	3848.74	0.80186	3848.81	0.765
	3848.25	0.73258	3848.25	0.19489	3848.25	0.61008	3848.25	0.23167	3848.25	0.80188	3848.33	0.76497
	3847.77	0.73266	3847.77	0.19494	3847.77	0.61012	3847.77	0.23169	3847.77	0.8019	3847.84	0.76494
	3847.29	0.7327	3847.29	0.19497	3847.29	0.61015	3847.29	0.2317	3847.29	0.80191	3847.36	0.76492
	3846.81	0.73273	3846.81	0.19499	3846.81	0.61017	3846.81	0.23171	3846.81	0.80193	3846.88	0.76491
	3846.32	0.73273	3846.32	0.195	3846.32	0.61018	3846.32	0.23171	3846.32	0.80194	3846.4	0.7649
	3845.84	0.73272	3845.84	0.195	3845.84	0.61018	3845.84	0.2317	3845.84	0.80196	3845.92	0.7649
	3845.36	0.73271	3845.36	0.195	3845.36	0.61018	3845.36	0.23169	3845.36	0.80197	3845.43	0.7649
	3844.88	0.73268	3844.88	0.19499	3844.88	0.61018	3844.88	0.23168	3844.88	0.80198	3844.95	0.76491
	3844.4	0.73266	3844.4	0.19498	3844.4	0.61018	3844.4	0.23167	3844.4	0.80199	3844.47	0.76492
	3843.91	0.73263	3843.91	0.19497	3843.91	0.61018	3843.91	0.23166	3843.91	0.802	3843.99	0.76494
	3843.43	0.7326	3843.43	0.19496	3843.43	0.61017	3843.43	0.23164	3843.43	0.80201	3843.5	0.76495
	3842.95	0.73256	3842.95	0.19495	3842.95	0.61016	3842.95	0.23163	3842.95	0.80201	3843.02	0.76496
	3842.47	0.73251	3842.47	0.19493	3842.47	0.61016	3842.47	0.23161	3842.47	0.80202	3842.54	0.76498
	3841.99	0.73246	3841.99	0.19492	3841.99	0.61014	3841.99	0.23159	3841.99	0.80202	3842.06	0.765
	3841.5	0.7324	3841.5	0.1949	3841.5	0.61013	3841.5	0.23158	3841.5	0.80203	3841.58	0.76501
	3841.02	0.73234	3841.02	0.19488	3841.02	0.61011	3841.02	0.23156	3841.02	0.80203	3841.09	0.76503
	3840.54	0.73227	3840.54	0.19486	3840.54	0.61009	3840.54	0.23154	3840.54	0.80203	3840.61	0.76505
	3840.06	0.7322	3840.06	0.19484	3840.06	0.61007	3840.06	0.23152	3840.06	0.80204	3840.13	0.76508
	3839.58	0.73214	3839.58	0.19481	3839.58	0.61005	3839.58	0.23151	3839.58	0.80205	3839.65	0.7651
	3839.09	0.73209	3839.09	0.19479	3839.09	0.61004	3839.09	0.2315	3839.09	0.80207	3839.17	0.76513
	3838.61	0.73205	3838.61	0.19477	3838.61	0.61003	3838.61	0.2315	3838.61	0.80209	3838.68	0.76516
	3838.13	0.73203	3838.13	0.19475	3838.13	0.61003	3838.13	0.23151	3838.13	0.80212	3838.2	0.76518
	3837.65	0.73204	3837.65	0.19474	3837.65	0.61004	3837.65	0.23153	3837.65	0.80214	3837.72	0.7652
	3837.16	0.73206	3837.16	0.19474	3837.16	0.61005	3837.16	0.23155	3837.16	0.80217	3837.24	0.76522
	3836.68	0.73211	3836.68	0.19475	3836.68	0.61008	3836.68	0.23158	3836.68	0.80221	3836.76	0.76524
	3836.2	0.73217	3836.2	0.19476	3836.2	0.61011	3836.2	0.23161	3836.2	0.80224	3836.27	0.76524
	3835.72	0.73224	3835.72	0.19478	3835.72	0.61014	3835.72	0.23164	3835.72	0.80227	3835.79	0.76525
	3835.24	0.73232	3835.24	0.19481	3835.24	0.61018	3835.24	0.23168	3835.24	0.8023	3835.31	0.76525
	3834.75	0.73239	3834.75	0.19484	3834.75	0.61022	3834.75	0.23171	3834.75	0.80232	3834.83	0.76524
	3834.27	0.73247	3834.27	0.19487	3834.27	0.61026	3834.27	0.23174	3834.27	0.80234	3834.34	0.76523
	3833.79	0.73254	3833.79	0.1949	3833.79	0.61029	3833.79	0.23176	3833.79	0.80236	3833.86	0.76522
	3833.31	0.73259	3833.31	0.19493	3833.31	0.61032	3833.31	0.23178	3833.31	0.80238	3833.38	0.76521
	3832.83	0.73264	3832.83	0.19495	3832.83	0.61034	3832.83	0.2318	3832.83	0.8024	3832.9	0.7652
	3832.34	0.73268	3832.34	0.19497	3832.34	0.61036	3832.34	0.23181	3832.34	0.80242	3832.42	0.76519
	3831.86	0.73272	3831.86	0.19498	3831.86	0.61038	3831.86	0.23182	3831.86	0.80244	3831.93	0.76518
	3831.38	0.73275	3831.38	0.195	3831.38	0.6104	3831.38	0.23183	3831.38	0.80246	3831.45	0.76518
	3830.9	0.73278	3830.9	0.195	3830.9	0.61042	3830.9	0.23185	3830.9	0.80248	3830.97	0.76518
	3830.41	0.73281	3830.41	0.19501	3830.41	0.61043	3830.41	0.23186	3830.41	0.8025	3830.49	0.76518
	3829.93	0.73284	3829.93	0.19502	3829.93	0.61045	3829.93	0.23188	3829.93	0.80252	3830.01	0.76519
	3829.45	0.73287	3829.45	0.19503	3829.45	0.61047	3829.45	0.23189	3829.45	0.80255	3829.52	0.76519
	3828.97	0.7329	3828.97	0.19504	3828.97	0.61049	3828.97	0.23191	3828.97	0.80257	3829.04	0.7652
	3828.49	0.73293	3828.49	0.19505	3828.49	0.61051	3828.49	0.23192	3828.49	0.80259	3828.56	0.76521
	3828	0.73296	3828	0.19506	3828	0.61052	3828	0.23193	3828	0.80261	3828.08	0.76521
	3827.52	0.73298	3827.52	0.19507	3827.52	0.61053	3827.52	0.23194	3827.52	0.80263	3827.59	0.76522
	3827.04	0.73298	3827.04	0.19508	3827.04	0.61054	3827.04	0.23194	3827.04	0.80264	3827.11	0.76523
	3826.56	0.73297	3826.56	0.19508	3826.56	0.61054	3826.56	0.23194	3826.56	0.80265	3826.63	0.76523
	3826.08	0.73295	3826.08	0.19509	3826.08	0.61053	3826.08	0.23193	3826.08	0.80266	3826.15	0.76524
	3825.59	0.73292	3825.59	0.19508	3825.59	0.61053	3825.59	0.23192	3825.59	0.80267	3825.67	0.76525
	3825.11	0.73288	3825.11	0.19508	3825.11	0.61051	3825.11	0.2319	3825.11	0.80268	3825.18	0.76526
	3824.63	0.73283	3824.63	0.19507	3824.63	0.6105	3824.63	0.23188	3824.63	0.80269	3824.7	0.76527
	3824.15	0.73277	3824.15	0.19505	3824.15	0.61048	3824.15	0.23186	3824.15	0.8027	3824.22	0.76529
	3823.67	0.73272	3823.67	0.19504	3823.67	0.61047	3823.67	0.23185	3823.67	0.80271	3823.74	0.7653
	3823.18	0.73267	3823.18	0.19502	3823.18	0.61045	3823.18	0.23184	3823.18	0.80272	3823.26	0.76532
	3822.7	0.73262	3822.7	0.19501	3822.7	0.61044	3822.7	0.23183	3822.7	0.80273	3822.77	0.76534
	3822.22	0.73259	3822.22	0.19499	3822.22	0.61044	3822.22	0.23182	3822.22	0.80275	3822.29	0.76537
	3821.74	0.73256	3821.74	0.19498	3821.74	0.61043	3821.74	0.23182	3821.74	0.80276	3821.81	0.76539
	3821.25	0.73254	3821.25	0.19498	3821.25	0.61043	3821.25	0.23182	3821.25	0.80278	3821.33	0.76541
	3820.77	0.73252	3820.77	0.19497	3820.77	0.61043	3820.77	0.23182	3820.77	0.80279	3820.84	0.76543
	3820.29	0.73251	3820.29	0.19497	3820.29	0.61044	3820.29	0.23182	3820.29	0.80281	3820.36	0.76545
	3819.81	0.73249	3819.81	0.19497	3819.81	0.61044	3819.81	0.23182	3819.81	0.80282	3819.88	0.76547
	3819.33	0.73248	3819.33	0.19497	3819.33	0.61044	3819.33	0.23182	3819.33	0.80283	3819.4	0.76548
	3818.84	0.73247	3818.84	0.19497	3818.84	0.61044	3818.84	0.23183	3818.84	0.80285	3818.92	0.7655
	3818.36	0.73246	3818.36	0.19497	3818.36	0.61044	3818.36	0.23183	3818.36	0.80286	3818.43	0.76552
	3817.88	0.73246	3817.88	0.19497	3817.88	0.61044	3817.88	0.23183	3817.88	0.80287	3817.95	0.76554
	3817.4	0.73246	3817.4	0.19497	3817.4	0.61044	3817.4	0.23184	3817.4	0.80289	3817.47	0.76555
	3816.92	0.73248	3816.92	0.19497	3816.92	0.61045	3816.92	0.23185	3816.92	0.80291	3816.99	0.76557
	3816.43	0.7325	3816.43	0.19498	3816.43	0.61046	3816.43	0.23187	3816.43	0.80294	3816.51	0.76558
	3815.95	0.73254	3815.95	0.19499	3815.95	0.61048	3815.95	0.23189	3815.95	0.80296	3816.02	0.76559
	3815.47	0.7326	3815.47	0.19501	3815.47	0.61051	3815.47	0.23192	3815.47	0.80299	3815.54	0.7656
	3814.99	0.73267	3814.99	0.19503	3814.99	0.61054	3814.99	0.23195	3814.99	0.80302	3815.06	0.7656
	3814.5	0.73276	3814.5	0.19506	3814.5	0.61057	3814.5	0.23199	3814.5	0.80305	3814.58	0.7656
	3814.02	0.73284	3814.02	0.19509	3814.02	0.61061	3814.02	0.23203	3814.02	0.80308	3814.1	0.7656
	3813.54	0.73293	3813.54	0.19513	3813.54	0.61065	3813.54	0.23206	3813.54	0.80311	3813.61	0.76559
	3813.06	0.73301	3813.06	0.19516	3813.06	0.61069	3813.06	0.23209	3813.06	0.80313	3813.13	0.76559
	3812.58	0.73308	3812.58	0.19519	3812.58	0.61072	3812.58	0.23212	3812.58	0.80315	3812.65	0.76558
	3812.09	0.73314	3812.09	0.19522	3812.09	0.61075	3812.09	0.23214	3812.09	0.80317	3812.17	0.76557
	3811.61	0.73317	3811.61	0.19524	3811.61	0.61077	3811.61	0.23215	3811.61	0.80318	3811.68	0.76556
	3811.13	0.73318	3811.13	0.19526	3811.13	0.61078	3811.13	0.23215	3811.13	0.80319	3811.2	0.76555
	3810.65	0.73317	3810.65	0.19526	3810.65	0.61079	3810.65	0.23214	3810.65	0.8032	3810.72	0.76554
	3810.17	0.73314	3810.17	0.19526	3810.17	0.61079	3810.17	0.23213	3810.17	0.8032	3810.24	0.76555
	3809.68	0.7331	3809.68	0.19526	3809.68	0.61078	3809.68	0.23211	3809.68	0.80321	3809.76	0.76555
	3809.2	0.73305	3809.2	0.19525	3809.2	0.61077	3809.2	0.23209	3809.2	0.80322	3809.27	0.76556
	3808.72	0.733	3808.72	0.19523	3808.72	0.61076	3808.72	0.23208	3808.72	0.80323	3808.79	0.76557
	3808.24	0.73294	3808.24	0.19522	3808.24	0.61075	3808.24	0.23206	3808.24	0.80325	3808.31	0.76559
	3807.76	0.7329	3807.76	0.1952	3807.76	0.61074	3807.76	0.23205	3807.76	0.80326	3807.83	0.76561
	3807.27	0.73286	3807.27	0.19519	3807.27	0.61073	3807.27	0.23204	3807.27	0.80328	3807.35	0.76563
	3806.79	0.73283	3806.79	0.19518	3806.79	0.61073	3806.79	0.23204	3806.79	0.8033	3806.86	0.76565
	3806.31	0.73281	3806.31	0.19517	3806.31	0.61073	3806.31	0.23204	3806.31	0.80332	3806.38	0.76567
	3805.83	0.7328	3805.83	0.19517	3805.83	0.61073	3805.83	0.23204	3805.83	0.80334	3805.9	0.76569
	3805.34	0.73279	3805.34	0.19516	3805.34	0.61074	3805.34	0.23204	3805.34	0.80336	3805.42	0.7657
	3804.86	0.73278	3804.86	0.19516	3804.86	0.61074	3804.86	0.23204	3804.86	0.80338	3804.93	0.76572
	3804.38	0.73276	3804.38	0.19515	3804.38	0.61074	3804.38	0.23204	3804.38	0.8034	3804.45	0.76574
	3803.9	0.73274	3803.9	0.19514	3803.9	0.61074	3803.9	0.23204	3803.9	0.80341	3803.97	0.76575
	3803.42	0.73272	3803.42	0.19513	3803.42	0.61074	3803.42	0.23204	3803.42	0.80343	3803.49	0.76577
	3802.93	0.7327	3802.93	0.19512	3802.93	0.61074	3802.93	0.23204	3802.93	0.80344	3803.01	0.76579
	3802.45	0.73268	3802.45	0.1951	3802.45	0.61074	3802.45	0.23204	3802.45	0.80346	3802.52	0.7658
	3801.97	0.73267	3801.97	0.19509	3801.97	0.61075	3801.97	0.23205	3801.97	0.80348	3802.04	0.76582
	3801.49	0.73267	3801.49	0.19508	3801.49	0.61076	3801.49	0.23206	3801.49	0.8035	3801.56	0.76584
	3801.01	0.73269	3801.01	0.19507	3801.01	0.61077	3801.01	0.23208	3801.01	0.80352	3801.08	0.76586
	3800.52	0.73272	3800.52	0.19507	3800.52	0.61079	3800.52	0.2321	3800.52	0.80354	3800.6	0.76587
	3800.04	0.73277	3800.04	0.19508	3800.04	0.61082	3800.04	0.23213	3800.04	0.80357	3800.11	0.76588
	3799.56	0.73283	3799.56	0.19509	3799.56	0.61085	3799.56	0.23216	3799.56	0.8036	3799.63	0.76589
	3799.08	0.73291	3799.08	0.19511	3799.08	0.61089	3799.08	0.23219	3799.08	0.80363	3799.15	0.7659
	3798.6	0.73299	3798.6	0.19514	3798.6	0.61093	3798.6	0.23222	3798.6	0.80365	3798.67	0.7659
	3798.11	0.73308	3798.11	0.19517	3798.11	0.61098	3798.11	0.23225	3798.11	0.80368	3798.19	0.7659
	3797.63	0.73317	3797.63	0.19521	3797.63	0.61102	3797.63	0.23228	3797.63	0.8037	3797.7	0.7659
	3797.15	0.73325	3797.15	0.19524	3797.15	0.61106	3797.15	0.23231	3797.15	0.80373	3797.22	0.76589
	3796.67	0.73332	3796.67	0.19527	3796.67	0.61109	3796.67	0.23233	3796.67	0.80375	3796.74	0.76589
	3796.18	0.73338	3796.18	0.19529	3796.18	0.61112	3796.18	0.23234	3796.18	0.80377	3796.26	0.76588
	3795.7	0.73343	3795.7	0.19532	3795.7	0.61115	3795.7	0.23236	3795.7	0.80379	3795.77	0.76588
	3795.22	0.73347	3795.22	0.19533	3795.22	0.61118	3795.22	0.23237	3795.22	0.80381	3795.29	0.76587
	3794.74	0.7335	3794.74	0.19535	3794.74	0.6112	3794.74	0.23238	3794.74	0.80384	3794.81	0.76587
	3794.26	0.73352	3794.26	0.19536	3794.26	0.61122	3794.26	0.23239	3794.26	0.80386	3794.33	0.76587
	3793.77	0.73355	3793.77	0.19537	3793.77	0.61124	3793.77	0.2324	3793.77	0.80389	3793.85	0.76588
	3793.29	0.73358	3793.29	0.19537	3793.29	0.61126	3793.29	0.23241	3793.29	0.80391	3793.36	0.76588
	3792.81	0.73361	3792.81	0.19538	3792.81	0.61128	3792.81	0.23243	3792.81	0.80394	3792.88	0.76589
	3792.33	0.73364	3792.33	0.19539	3792.33	0.6113	3792.33	0.23245	3792.33	0.80396	3792.4	0.7659
	3791.85	0.73367	3791.85	0.1954	3791.85	0.61132	3791.85	0.23246	3791.85	0.80399	3791.92	0.76591
	3791.36	0.7337	3791.36	0.19541	3791.36	0.61134	3791.36	0.23248	3791.36	0.80401	3791.44	0.76591
	3790.88	0.73373	3790.88	0.19542	3790.88	0.61136	3790.88	0.23249	3790.88	0.80403	3790.95	0.76592
	3790.4	0.73375	3790.4	0.19543	3790.4	0.61138	3790.4	0.2325	3790.4	0.80405	3790.47	0.76593
	3789.92	0.73376	3789.92	0.19544	3789.92	0.6114	3789.92	0.23251	3789.92	0.80407	3789.99	0.76594
	3789.43	0.73376	3789.43	0.19545	3789.43	0.61141	3789.43	0.23251	3789.43	0.80408	3789.51	0.76595
	3788.95	0.73376	3788.95	0.19545	3788.95	0.61142	3788.95	0.23251	3788.95	0.8041	3789.02	0.76596
	3788.47	0.73376	3788.47	0.19545	3788.47	0.61142	3788.47	0.23251	3788.47	0.80411	3788.54	0.76597
	3787.99	0.73375	3787.99	0.19545	3787.99	0.61143	3787.99	0.23251	3787.99	0.80413	3788.06	0.76599
	3787.51	0.73374	3787.51	0.19545	3787.51	0.61143	3787.51	0.23251	3787.51	0.80414	3787.58	0.766
	3787.02	0.73373	3787.02	0.19544	3787.02	0.61144	3787.02	0.23251	3787.02	0.80416	3787.1	0.76602
	3786.54	0.73373	3786.54	0.19544	3786.54	0.61145	3786.54	0.23252	3786.54	0.80418	3786.61	0.76603
	3786.06	0.73374	3786.06	0.19544	3786.06	0.61146	3786.06	0.23252	3786.06	0.80421	3786.13	0.76605
	3785.58	0.73375	3785.58	0.19544	3785.58	0.61147	3785.58	0.23253	3785.58	0.80423	3785.65	0.76606
	3785.1	0.73377	3785.1	0.19544	3785.1	0.61149	3785.1	0.23254	3785.1	0.80425	3785.17	0.76607
	3784.61	0.73379	3784.61	0.19545	3784.61	0.61151	3784.61	0.23256	3784.61	0.80427	3784.69	0.76609
	3784.13	0.73381	3784.13	0.19545	3784.13	0.61152	3784.13	0.23257	3784.13	0.80429	3784.2	0.7661
	3783.65	0.73382	3783.65	0.19546	3783.65	0.61154	3783.65	0.23257	3783.65	0.80431	3783.72	0.76611
	3783.17	0.73383	3783.17	0.19546	3783.17	0.61155	3783.17	0.23258	3783.17	0.80432	3783.24	0.76612
	3782.69	0.73383	3782.69	0.19546	3782.69	0.61156	3782.69	0.23258	3782.69	0.80434	3782.76	0.76613
	3782.2	0.73383	3782.2	0.19546	3782.2	0.61157	3782.2	0.23258	3782.2	0.80435	3782.27	0.76614
	3781.72	0.73382	3781.72	0.19546	3781.72	0.61157	3781.72	0.23258	3781.72	0.80437	3781.79	0.76615
	3781.24	0.73381	3781.24	0.19545	3781.24	0.61158	3781.24	0.23258	3781.24	0.80438	3781.31	0.76616
	3780.76	0.7338	3780.76	0.19545	3780.76	0.61158	3780.76	0.23258	3780.76	0.8044	3780.83	0.76618
	3780.27	0.73379	3780.27	0.19544	3780.27	0.61159	3780.27	0.23258	3780.27	0.80442	3780.35	0.7662
	3779.79	0.73379	3779.79	0.19543	3779.79	0.6116	3779.79	0.23259	3779.79	0.80444	3779.86	0.76621
	3779.31	0.73381	3779.31	0.19543	3779.31	0.61161	3779.31	0.2326	3779.31	0.80446	3779.38	0.76623
	3778.83	0.73383	3778.83	0.19543	3778.83	0.61163	3778.83	0.23262	3778.83	0.80448	3778.9	0.76625
	3778.35	0.73386	3778.35	0.19543	3778.35	0.61165	3778.35	0.23264	3778.35	0.80451	3778.42	0.76626
	3777.86	0.7339	3777.86	0.19544	3777.86	0.61167	3777.86	0.23266	3777.86	0.80453	3777.94	0.76627
	3777.38	0.73394	3777.38	0.19545	3777.38	0.61169	3777.38	0.23268	3777.38	0.80455	3777.45	0.76628
	3776.9	0.73398	3776.9	0.19546	3776.9	0.61172	3776.9	0.23269	3776.9	0.80457	3776.97	0.76629
	3776.42	0.73401	3776.42	0.19547	3776.42	0.61174	3776.42	0.2327	3776.42	0.80458	3776.49	0.7663
	3775.94	0.73404	3775.94	0.19548	3775.94	0.61175	3775.94	0.23271	3775.94	0.8046	3776.01	0.7663
	3775.45	0.73405	3775.45	0.19548	3775.45	0.61177	3775.45	0.23271	3775.45	0.80461	3775.53	0.76631
	3774.97	0.73406	3774.97	0.19548	3774.97	0.61178	3774.97	0.23271	3774.97	0.80462	3775.04	0.76631
	3774.49	0.73405	3774.49	0.19548	3774.49	0.61178	3774.49	0.2327	3774.49	0.80463	3774.56	0.76632
	3774.01	0.73403	3774.01	0.19547	3774.01	0.61179	3774.01	0.23269	3774.01	0.80464	3774.08	0.76633
	3773.53	0.73401	3773.53	0.19546	3773.53	0.61179	3773.53	0.23268	3773.53	0.80465	3773.6	0.76634
	3773.04	0.73398	3773.04	0.19545	3773.04	0.61179	3773.04	0.23267	3773.04	0.80467	3773.11	0.76636
	3772.56	0.73396	3772.56	0.19543	3772.56	0.61179	3772.56	0.23266	3772.56	0.80468	3772.63	0.76637
	3772.08	0.73394	3772.08	0.19542	3772.08	0.61179	3772.08	0.23265	3772.08	0.8047	3772.15	0.76639
	3771.6	0.73393	3771.6	0.19541	3771.6	0.61179	3771.6	0.23265	3771.6	0.80473	3771.67	0.76641
	3771.11	0.73392	3771.11	0.1954	3771.11	0.6118	3771.11	0.23265	3771.11	0.80475	3771.19	0.76643
	3770.63	0.73391	3770.63	0.19539	3770.63	0.61181	3770.63	0.23265	3770.63	0.80478	3770.7	0.76644
	3770.15	0.73391	3770.15	0.19539	3770.15	0.61182	3770.15	0.23266	3770.15	0.8048	3770.22	0.76646
	3769.67	0.73392	3769.67	0.19539	3769.67	0.61183	3769.67	0.23266	3769.67	0.80483	3769.74	0.76648
	3769.19	0.73392	3769.19	0.19539	3769.19	0.61184	3769.19	0.23267	3769.19	0.80485	3769.26	0.76649
	3768.7	0.73393	3768.7	0.19539	3768.7	0.61185	3768.7	0.23268	3768.7	0.80487	3768.78	0.76651
	3768.22	0.73393	3768.22	0.19539	3768.22	0.61186	3768.22	0.23268	3768.22	0.80489	3768.29	0.76652
	3767.74	0.73394	3767.74	0.19539	3767.74	0.61187	3767.74	0.23269	3767.74	0.80492	3767.81	0.76653
	3767.26	0.73396	3767.26	0.1954	3767.26	0.61188	3767.26	0.2327	3767.26	0.80494	3767.33	0.76654
	3766.78	0.73397	3766.78	0.1954	3766.78	0.6119	3766.78	0.23271	3766.78	0.80496	3766.85	0.76655
	3766.29	0.734	3766.29	0.19541	3766.29	0.61191	3766.29	0.23272	3766.29	0.80498	3766.36	0.76656
	3765.81	0.73402	3765.81	0.19542	3765.81	0.61193	3765.81	0.23273	3765.81	0.805	3765.88	0.76657
	3765.33	0.73405	3765.33	0.19543	3765.33	0.61195	3765.33	0.23274	3765.33	0.80502	3765.4	0.76658
	3764.85	0.73408	3764.85	0.19544	3764.85	0.61197	3764.85	0.23276	3764.85	0.80504	3764.92	0.76658
	3764.36	0.7341	3764.36	0.19546	3764.36	0.61199	3764.36	0.23277	3764.36	0.80506	3764.44	0.76659
	3763.88	0.73413	3763.88	0.19547	3763.88	0.61201	3763.88	0.23278	3763.88	0.80508	3763.95	0.76659
	3763.4	0.73414	3763.4	0.19548	3763.4	0.61202	3763.4	0.23278	3763.4	0.80509	3763.47	0.7666
	3762.92	0.73415	3762.92	0.19549	3762.92	0.61204	3762.92	0.23279	3762.92	0.80511	3762.99	0.7666
	3762.44	0.73414	3762.44	0.19549	3762.44	0.61205	3762.44	0.23279	3762.44	0.80513	3762.51	0.76661
	3761.95	0.73413	3761.95	0.19549	3761.95	0.61205	3761.95	0.23278	3761.95	0.80514	3762.03	0.76662
	3761.47	0.73411	3761.47	0.19549	3761.47	0.61205	3761.47	0.23278	3761.47	0.80516	3761.54	0.76663
	3760.99	0.73409	3760.99	0.19548	3760.99	0.61205	3760.99	0.23277	3760.99	0.80518	3761.06	0.76664
	3760.51	0.73407	3760.51	0.19548	3760.51	0.61205	3760.51	0.23277	3760.51	0.8052	3760.58	0.76665
	3760.03	0.73406	3760.03	0.19547	3760.03	0.61206	3760.03	0.23277	3760.03	0.80522	3760.1	0.76667
	3759.54	0.73405	3759.54	0.19546	3759.54	0.61206	3759.54	0.23277	3759.54	0.80524	3759.62	0.76668
	3759.06	0.73405	3759.06	0.19546	3759.06	0.61207	3759.06	0.23278	3759.06	0.80526	3759.13	0.7667
	3758.58	0.73406	3758.58	0.19546	3758.58	0.61207	3758.58	0.23278	3758.58	0.80529	3758.65	0.76671
	3758.1	0.73407	3758.1	0.19546	3758.1	0.61209	3758.1	0.23279	3758.1	0.80531	3758.17	0.76672
	3757.62	0.73408	3757.62	0.19547	3757.62	0.6121	3757.62	0.2328	3757.62	0.80533	3757.69	0.76674
	3757.13	0.73408	3757.13	0.19547	3757.13	0.6121	3757.13	0.2328	3757.13	0.80534	3757.2	0.76675
	3756.65	0.73407	3756.65	0.19547	3756.65	0.6121	3756.65	0.23279	3756.65	0.80535	3756.72	0.76676
	3756.17	0.73404	3756.17	0.19547	3756.17	0.6121	3756.17	0.23278	3756.17	0.80535	3756.24	0.76677
	3755.69	0.73399	3755.69	0.19546	3755.69	0.61209	3755.69	0.23276	3755.69	0.80535	3755.76	0.76679
	3755.2	0.73392	3755.2	0.19544	3755.2	0.61206	3755.2	0.23273	3755.2	0.80535	3755.28	0.76681
	3754.72	0.73382	3754.72	0.19542	3754.72	0.61203	3754.72	0.23269	3754.72	0.80535	3754.79	0.76683
	3754.24	0.73371	3754.24	0.19539	3754.24	0.612	3754.24	0.23265	3754.24	0.80534	3754.31	0.76686
	3753.76	0.73359	3753.76	0.19535	3753.76	0.61195	3753.76	0.23261	3753.76	0.80534	3753.83	0.7669
	3753.28	0.73347	3753.28	0.1953	3753.28	0.61191	3753.28	0.23257	3753.28	0.80534	3753.35	0.76693
	3752.79	0.73336	3752.79	0.19525	3752.79	0.61187	3752.79	0.23254	3752.79	0.80535	3752.87	0.76697
	3752.31	0.73326	3752.31	0.19521	3752.31	0.61184	3752.31	0.23251	3752.31	0.80536	3752.38	0.76702
	3751.83	0.73319	3751.83	0.19517	3751.83	0.61182	3751.83	0.2325	3751.83	0.80538	3751.9	0.76706
	3751.35	0.73315	3751.35	0.19514	3751.35	0.61181	3751.35	0.2325	3751.35	0.8054	3751.42	0.7671
	3750.87	0.73314	3750.87	0.19513	3750.87	0.61181	3750.87	0.2325	3750.87	0.80543	3750.94	0.76713
	3750.38	0.73315	3750.38	0.19512	3750.38	0.61182	3750.38	0.23252	3750.38	0.80546	3750.45	0.76716
	3749.9	0.73317	3749.9	0.19511	3749.9	0.61184	3749.9	0.23253	3749.9	0.80548	3749.97	0.76719
	3749.42	0.7332	3749.42	0.19512	3749.42	0.61186	3749.42	0.23255	3749.42	0.80551	3749.49	0.76721
	3748.94	0.73323	3748.94	0.19513	3748.94	0.61188	3748.94	0.23256	3748.94	0.80553	3749.01	0.76722
	3748.46	0.73326	3748.46	0.19514	3748.46	0.6119	3748.46	0.23257	3748.46	0.80555	3748.53	0.76724
	3747.97	0.73327	3747.97	0.19515	3747.97	0.61192	3747.97	0.23258	3747.97	0.80556	3748.04	0.76725
	3747.49	0.73327	3747.49	0.19515	3747.49	0.61193	3747.49	0.23258	3747.49	0.80557	3747.56	0.76726
	3747.01	0.73325	3747.01	0.19515	3747.01	0.61193	3747.01	0.23257	3747.01	0.80559	3747.08	0.76727
	3746.53	0.73323	3746.53	0.19515	3746.53	0.61194	3746.53	0.23257	3746.53	0.8056	3746.6	0.76729
	3746.04	0.73322	3746.04	0.19514	3746.04	0.61194	3746.04	0.23257	3746.04	0.80562	3746.12	0.76731
	3745.56	0.73321	3745.56	0.19513	3745.56	0.61194	3745.56	0.23258	3745.56	0.80565	3745.63	0.76734
	3745.08	0.73322	3745.08	0.19513	3745.08	0.61195	3745.08	0.23259	3745.08	0.80568	3745.15	0.76736
	3744.6	0.73325	3744.6	0.19513	3744.6	0.61197	3744.6	0.23262	3744.6	0.80571	3744.67	0.76738
	3744.12	0.73332	3744.12	0.19514	3744.12	0.612	3744.12	0.23266	3744.12	0.80575	3744.19	0.7674
	3743.63	0.73341	3743.63	0.19516	3743.63	0.61204	3743.63	0.23271	3743.63	0.80579	3743.7	0.76742
	3743.15	0.73352	3743.15	0.19519	3743.15	0.61209	3743.15	0.23277	3743.15	0.80584	3743.22	0.76743
	3742.67	0.73365	3742.67	0.19523	3742.67	0.61215	3742.67	0.23283	3742.67	0.80588	3742.74	0.76743
	3742.19	0.73379	3742.19	0.19528	3742.19	0.61221	3742.19	0.23288	3742.19	0.80592	3742.26	0.76743
	3741.71	0.73393	3741.71	0.19533	3741.71	0.61227	3741.71	0.23293	3741.71	0.80595	3741.78	0.76742
	3741.22	0.73405	3741.22	0.19538	3741.22	0.61233	3741.22	0.23298	3741.22	0.80598	3741.29	0.76741
	3740.74	0.73415	3740.74	0.19542	3740.74	0.61238	3740.74	0.23301	3740.74	0.80601	3740.81	0.7674
	3740.26	0.73421	3740.26	0.19546	3740.26	0.61241	3740.26	0.23303	3740.26	0.80603	3740.33	0.76738
	3739.78	0.73425	3739.78	0.19549	3739.78	0.61244	3739.78	0.23303	3739.78	0.80604	3739.85	0.76737
	3739.29	0.73426	3739.29	0.19551	3739.29	0.61245	3739.29	0.23302	3739.29	0.80606	3739.37	0.76736
	3738.81	0.73424	3738.81	0.19552	3738.81	0.61245	3738.81	0.23301	3738.81	0.80607	3738.88	0.76736
	3738.33	0.7342	3738.33	0.19551	3738.33	0.61244	3738.33	0.23299	3738.33	0.80608	3738.4	0.76736
	3737.85	0.73414	3737.85	0.1955	3737.85	0.61243	3737.85	0.23297	3737.85	0.8061	3737.92	0.76737
	3737.37	0.73409	3737.37	0.19548	3737.37	0.61241	3737.37	0.23295	3737.37	0.80612	3737.44	0.76738
	3736.88	0.73403	3736.88	0.19546	3736.88	0.61239	3736.88	0.23294	3736.88	0.80614	3736.96	0.7674
	3736.4	0.73399	3736.4	0.19544	3736.4	0.61238	3736.4	0.23293	3736.4	0.80616	3736.47	0.76743
	3735.92	0.73395	3735.92	0.19542	3735.92	0.61237	3735.92	0.23293	3735.92	0.80619	3735.99	0.76745
	3735.44	0.73394	3735.44	0.19541	3735.44	0.61237	3735.44	0.23293	3735.44	0.80622	3735.51	0.76748
	3734.96	0.73395	3734.96	0.1954	3734.96	0.61237	3734.96	0.23295	3734.96	0.80625	3735.03	0.76751
	3734.47	0.73397	3734.47	0.1954	3734.47	0.61238	3734.47	0.23297	3734.47	0.80628	3734.54	0.76753
	3733.99	0.73401	3733.99	0.1954	3733.99	0.6124	3733.99	0.23299	3733.99	0.80631	3734.06	0.76755
	3733.51	0.73406	3733.51	0.19541	3733.51	0.61242	3733.51	0.23302	3733.51	0.80634	3733.58	0.76757
	3733.03	0.73412	3733.03	0.19542	3733.03	0.61245	3733.03	0.23305	3733.03	0.80636	3733.1	0.76758
	3732.55	0.73419	3732.55	0.19544	3732.55	0.61248	3732.55	0.23308	3732.55	0.80639	3732.62	0.76759
	3732.06	0.73426	3732.06	0.19546	3732.06	0.61251	3732.06	0.23311	3732.06	0.80642	3732.13	0.7676
	3731.58	0.73433	3731.58	0.19549	3731.58	0.61254	3731.58	0.23313	3731.58	0.80644	3731.65	0.76761
	3731.1	0.7344	3731.1	0.19551	3731.1	0.61258	3731.1	0.23316	3731.1	0.80647	3731.17	0.76761
	3730.62	0.73448	3730.62	0.19553	3730.62	0.61261	3730.62	0.23319	3730.62	0.80649	3730.69	0.76762
	3730.13	0.73454	3730.13	0.19556	3730.13	0.61264	3730.13	0.23321	3730.13	0.80652	3730.21	0.76762
	3729.65	0.73461	3729.65	0.19558	3729.65	0.61267	3729.65	0.23323	3729.65	0.80654	3729.72	0.76762
	3729.17	0.73466	3729.17	0.1956	3729.17	0.6127	3729.17	0.23325	3729.17	0.80657	3729.24	0.76763
	3728.69	0.73471	3728.69	0.19562	3728.69	0.61273	3728.69	0.23327	3728.69	0.80659	3728.76	0.76763
	3728.21	0.73475	3728.21	0.19564	3728.21	0.61275	3728.21	0.23328	3728.21	0.80661	3728.28	0.76764
	3727.72	0.73478	3727.72	0.19565	3727.72	0.61277	3727.72	0.23329	3727.72	0.80663	3727.79	0.76765
	3727.24	0.7348	3727.24	0.19567	3727.24	0.61279	3727.24	0.23329	3727.24	0.80665	3727.31	0.76766
	3726.76	0.73481	3726.76	0.19568	3726.76	0.61281	3726.76	0.2333	3726.76	0.80667	3726.83	0.76767
	3726.28	0.73481	3726.28	0.19568	3726.28	0.61282	3726.28	0.2333	3726.28	0.80669	3726.35	0.76769
	3725.8	0.73481	3725.8	0.19568	3725.8	0.61283	3725.8	0.2333	3725.8	0.80671	3725.87	0.7677
	3725.31	0.73481	3725.31	0.19569	3725.31	0.61284	3725.31	0.2333	3725.31	0.80673	3725.38	0.76772
	3724.83	0.73482	3724.83	0.19569	3724.83	0.61285	3724.83	0.2333	3724.83	0.80675	3724.9	0.76774
	3724.35	0.73482	3724.35	0.19569	3724.35	0.61287	3724.35	0.2333	3724.35	0.80677	3724.42	0.76776
	3723.87	0.73483	3723.87	0.19569	3723.87	0.61288	3723.87	0.2333	3723.87	0.8068	3723.94	0.76778
	3723.38	0.73485	3723.38	0.19569	3723.38	0.61289	3723.38	0.23331	3723.38	0.80682	3723.46	0.7678
	3722.9	0.73488	3722.9	0.1957	3722.9	0.61291	3722.9	0.23331	3722.9	0.80684	3722.97	0.76782
	3722.42	0.73491	3722.42	0.19571	3722.42	0.61293	3722.42	0.23332	3722.42	0.80686	3722.49	0.76784
	3721.94	0.73494	3721.94	0.19571	3721.94	0.61294	3721.94	0.23333	3721.94	0.80688	3722.01	0.76785
	3721.46	0.73498	3721.46	0.19573	3721.46	0.61296	3721.46	0.23334	3721.46	0.8069	3721.53	0.76787
	3720.97	0.73501	3720.97	0.19574	3720.97	0.61298	3720.97	0.23336	3720.97	0.80692	3721.05	0.76788
	3720.49	0.73505	3720.49	0.19575	3720.49	0.61299	3720.49	0.23337	3720.49	0.80694	3720.56	0.7679
	3720.01	0.73508	3720.01	0.19576	3720.01	0.61301	3720.01	0.23338	3720.01	0.80696	3720.08	0.76791
	3719.53	0.73511	3719.53	0.19577	3719.53	0.61302	3719.53	0.23339	3719.53	0.80698	3719.6	0.76793
	3719.05	0.73513	3719.05	0.19578	3719.05	0.61303	3719.05	0.2334	3719.05	0.807	3719.12	0.76794
	3718.56	0.73515	3718.56	0.19578	3718.56	0.61304	3718.56	0.23341	3718.56	0.80702	3718.63	0.76796
	3718.08	0.73516	3718.08	0.19579	3718.08	0.61306	3718.08	0.23342	3718.08	0.80704	3718.15	0.76798
	3717.6	0.73517	3717.6	0.19579	3717.6	0.61307	3717.6	0.23342	3717.6	0.80706	3717.67	0.768
	3717.12	0.73517	3717.12	0.19579	3717.12	0.61307	3717.12	0.23342	3717.12	0.80708	3717.19	0.76802
	3716.64	0.73516	3716.64	0.19578	3716.64	0.61308	3716.64	0.23342	3716.64	0.80709	3716.71	0.76804
	3716.15	0.73514	3716.15	0.19577	3716.15	0.61308	3716.15	0.23341	3716.15	0.80711	3716.22	0.76806
	3715.67	0.73511	3715.67	0.19576	3715.67	0.61308	3715.67	0.2334	3715.67	0.80713	3715.74	0.76809
	3715.19	0.73507	3715.19	0.19575	3715.19	0.61308	3715.19	0.23339	3715.19	0.80714	3715.26	0.76812
	3714.71	0.73502	3714.71	0.19573	3714.71	0.61307	3714.71	0.23337	3714.71	0.80715	3714.78	0.76815
	3714.22	0.73496	3714.22	0.19571	3714.22	0.61306	3714.22	0.23335	3714.22	0.80717	3714.3	0.76818
	3713.74	0.7349	3713.74	0.19568	3713.74	0.61304	3713.74	0.23333	3713.74	0.80718	3713.81	0.76821
	3713.26	0.73484	3713.26	0.19565	3713.26	0.61303	3713.26	0.23331	3713.26	0.80719	3713.33	0.76825
	3712.78	0.73479	3712.78	0.19563	3712.78	0.61302	3712.78	0.2333	3712.78	0.80721	3712.85	0.76829
	3712.3	0.73475	3712.3	0.1956	3712.3	0.61302	3712.3	0.23329	3712.3	0.80723	3712.37	0.76832
	3711.81	0.73473	3711.81	0.19558	3711.81	0.61302	3711.81	0.23329	3711.81	0.80726	3711.88	0.76836
	3711.33	0.73472	3711.33	0.19557	3711.33	0.61303	3711.33	0.2333	3711.33	0.80728	3711.4	0.76839
	3710.85	0.73474	3710.85	0.19556	3710.85	0.61305	3710.85	0.23332	3710.85	0.80731	3710.92	0.76842
	3710.37	0.73479	3710.37	0.19556	3710.37	0.61307	3710.37	0.23334	3710.37	0.80735	3710.44	0.76845
	3709.89	0.73485	3709.89	0.19557	3709.89	0.61311	3709.89	0.23337	3709.89	0.80738	3709.96	0.76848
	3709.4	0.73493	3709.4	0.19559	3709.4	0.61315	3709.4	0.23341	3709.4	0.80741	3709.47	0.7685
	3708.92	0.73501	3708.92	0.19562	3708.92	0.61319	3708.92	0.23345	3708.92	0.80744	3708.99	0.76851
	3708.44	0.7351	3708.44	0.19564	3708.44	0.61323	3708.44	0.23348	3708.44	0.80747	3708.51	0.76852
	3707.96	0.73519	3707.96	0.19567	3707.96	0.61328	3707.96	0.23351	3707.96	0.8075	3708.03	0.76853
	3707.48	0.73526	3707.48	0.1957	3707.48	0.61332	3707.48	0.23354	3707.48	0.80752	3707.55	0.76854
	3706.99	0.73533	3706.99	0.19573	3706.99	0.61335	3706.99	0.23356	3706.99	0.80754	3707.06	0.76855
	3706.51	0.73537	3706.51	0.19575	3706.51	0.61338	3706.51	0.23357	3706.51	0.80756	3706.58	0.76855
	3706.03	0.73541	3706.03	0.19577	3706.03	0.61341	3706.03	0.23358	3706.03	0.80758	3706.1	0.76856
	3705.55	0.73543	3705.55	0.19578	3705.55	0.61342	3705.55	0.23358	3705.55	0.8076	3705.62	0.76858
	3705.06	0.73543	3705.06	0.19579	3705.06	0.61344	3705.06	0.23358	3705.06	0.80762	3705.13	0.7686
	3704.58	0.73544	3704.58	0.19579	3704.58	0.61345	3704.58	0.23358	3704.58	0.80764	3704.65	0.76862
	3704.1	0.73544	3704.1	0.19579	3704.1	0.61346	3704.1	0.23358	3704.1	0.80766	3704.17	0.76864
	3703.62	0.73544	3703.62	0.19579	3703.62	0.61347	3703.62	0.23358	3703.62	0.80768	3703.69	0.76867
	3703.14	0.73544	3703.14	0.19579	3703.14	0.61348	3703.14	0.23358	3703.14	0.8077	3703.21	0.7687
	3702.65	0.73546	3702.65	0.19578	3702.65	0.6135	3702.65	0.23358	3702.65	0.80773	3702.72	0.76873
	3702.17	0.73547	3702.17	0.19578	3702.17	0.61352	3702.17	0.23358	3702.17	0.80775	3702.24	0.76877
	3701.69	0.73549	3701.69	0.19579	3701.69	0.61353	3701.69	0.23359	3701.69	0.80778	3701.76	0.76881
	3701.21	0.73552	3701.21	0.19579	3701.21	0.61355	3701.21	0.2336	3701.21	0.8078	3701.28	0.76884
	3700.73	0.73555	3700.73	0.19579	3700.73	0.61358	3700.73	0.23361	3700.73	0.80782	3700.8	0.76888
	3700.24	0.73557	3700.24	0.1958	3700.24	0.6136	3700.24	0.23361	3700.24	0.80784	3700.31	0.76892
	3699.76	0.7356	3699.76	0.1958	3699.76	0.61362	3699.76	0.23362	3699.76	0.80786	3699.83	0.76895
	3699.28	0.73562	3699.28	0.19581	3699.28	0.61363	3699.28	0.23363	3699.28	0.80787	3699.35	0.76899
	3698.8	0.73564	3698.8	0.19581	3698.8	0.61365	3698.8	0.23363	3698.8	0.80789	3698.87	0.76904
	3698.31	0.73567	3698.31	0.19582	3698.31	0.61367	3698.31	0.23364	3698.31	0.80791	3698.39	0.76908
	3697.83	0.73569	3697.83	0.19582	3697.83	0.61369	3697.83	0.23365	3697.83	0.80793	3697.9	0.76913
	3697.35	0.73571	3697.35	0.19583	3697.35	0.6137	3697.35	0.23365	3697.35	0.80795	3697.42	0.76918
	3696.87	0.73573	3696.87	0.19583	3696.87	0.61372	3696.87	0.23366	3696.87	0.80798	3696.94	0.76924
	3696.39	0.73575	3696.39	0.19584	3696.39	0.61373	3696.39	0.23366	3696.39	0.808	3696.46	0.7693
	3695.9	0.73576	3695.9	0.19584	3695.9	0.61375	3695.9	0.23366	3695.9	0.80802	3695.97	0.76937
	3695.42	0.73576	3695.42	0.19584	3695.42	0.61375	3695.42	0.23366	3695.42	0.80804	3695.49	0.76944
	3694.94	0.73575	3694.94	0.19584	3694.94	0.61376	3694.94	0.23366	3694.94	0.80805	3695.01	0.76952
	3694.46	0.73573	3694.46	0.19584	3694.46	0.61375	3694.46	0.23364	3694.46	0.80806	3694.53	0.76961
	3693.98	0.73569	3693.98	0.19583	3693.98	0.61375	3693.98	0.23362	3693.98	0.80807	3694.05	0.76971
	3693.49	0.73564	3693.49	0.19581	3693.49	0.61373	3693.49	0.2336	3693.49	0.80808	3693.56	0.76981
	3693.01	0.73557	3693.01	0.19579	3693.01	0.61371	3693.01	0.23357	3693.01	0.80809	3693.08	0.76993
	3692.53	0.73549	3692.53	0.19577	3692.53	0.61368	3692.53	0.23354	3692.53	0.8081	3692.6	0.77005
	3692.05	0.73541	3692.05	0.19574	3692.05	0.61366	3692.05	0.23351	3692.05	0.80811	3692.12	0.77018
	3691.57	0.73533	3691.57	0.19571	3691.57	0.61363	3691.57	0.23349	3691.57	0.80812	3691.64	0.77031
	3691.08	0.73525	3691.08	0.19568	3691.08	0.6136	3691.08	0.23346	3691.08	0.80814	3691.15	0.77045
	3690.6	0.73519	3690.6	0.19565	3690.6	0.61359	3690.6	0.23345	3690.6	0.80816	3690.67	0.77058
	3690.12	0.73515	3690.12	0.19562	3690.12	0.61357	3690.12	0.23344	3690.12	0.80819	3690.19	0.77071
	3689.64	0.73513	3689.64	0.1956	3689.64	0.61357	3689.64	0.23344	3689.64	0.80821	3689.71	0.77084
	3689.15	0.73514	3689.15	0.19559	3689.15	0.61358	3689.15	0.23345	3689.15	0.80824	3689.22	0.77095
	3688.67	0.73517	3688.67	0.19559	3688.67	0.61359	3688.67	0.23347	3688.67	0.80827	3688.74	0.77106
	3688.19	0.73523	3688.19	0.19559	3688.19	0.61362	3688.19	0.2335	3688.19	0.8083	3688.26	0.77115
	3687.71	0.7353	3687.71	0.19561	3687.71	0.61364	3687.71	0.23352	3687.71	0.80833	3687.78	0.77122
	3687.23	0.73538	3687.23	0.19563	3687.23	0.61368	3687.23	0.23356	3687.23	0.80835	3687.3	0.77128
	3686.74	0.73546	3686.74	0.19565	3686.74	0.61371	3686.74	0.23359	3686.74	0.80837	3686.81	0.77133
	3686.26	0.73555	3686.26	0.19568	3686.26	0.61375	3686.26	0.23362	3686.26	0.80839	3686.33	0.77137
	3685.78	0.73563	3685.78	0.19571	3685.78	0.61378	3685.78	0.23365	3685.78	0.8084	3685.85	0.77141
	3685.3	0.73571	3685.3	0.19574	3685.3	0.61381	3685.3	0.23367	3685.3	0.80842	3685.37	0.77144
	3684.82	0.73578	3684.82	0.19577	3684.82	0.61383	3684.82	0.23369	3684.82	0.80842	3684.89	0.77146
	3684.33	0.73584	3684.33	0.1958	3684.33	0.61385	3684.33	0.23371	3684.33	0.80843	3684.4	0.77149
	3683.85	0.73588	3683.85	0.19582	3683.85	0.61387	3683.85	0.23372	3683.85	0.80844	3683.92	0.77153
	3683.37	0.73592	3683.37	0.19584	3683.37	0.61389	3683.37	0.23373	3683.37	0.80845	3683.44	0.77157
	3682.89	0.73594	3682.89	0.19586	3682.89	0.61389	3682.89	0.23374	3682.89	0.80845	3682.96	0.77161
	3682.41	0.73595	3682.41	0.19587	3682.41	0.6139	3682.41	0.23374	3682.41	0.80846	3682.47	0.77166
	3681.92	0.73595	3681.92	0.19588	3681.92	0.6139	3681.92	0.23373	3681.92	0.80846	3681.99	0.77172
	3681.44	0.73592	3681.44	0.19588	3681.44	0.61389	3681.44	0.23372	3681.44	0.80846	3681.51	0.77178
	3680.96	0.73589	3680.96	0.19587	3680.96	0.61388	3680.96	0.2337	3680.96	0.80846	3681.03	0.77184
	3680.48	0.73583	3680.48	0.19586	3680.48	0.61386	3680.48	0.23368	3680.48	0.80846	3680.55	0.7719
	3679.99	0.73576	3679.99	0.19584	3679.99	0.61384	3679.99	0.23365	3679.99	0.80846	3680.06	0.77195
	3679.51	0.73567	3679.51	0.19581	3679.51	0.61381	3679.51	0.23362	3679.51	0.80845	3679.58	0.772
	3679.03	0.73558	3679.03	0.19578	3679.03	0.61378	3679.03	0.23359	3679.03	0.80845	3679.1	0.77205
	3678.55	0.73548	3678.55	0.19574	3678.55	0.61375	3678.55	0.23355	3678.55	0.80845	3678.62	0.77208
	3678.07	0.73538	3678.07	0.19571	3678.07	0.61371	3678.07	0.23352	3678.07	0.80845	3678.14	0.77211
	3677.58	0.73529	3677.58	0.19567	3677.58	0.61369	3677.58	0.23349	3677.58	0.80845	3677.65	0.77212
	3677.1	0.73521	3677.1	0.19563	3677.1	0.61366	3677.1	0.23347	3677.1	0.80846	3677.17	0.77212
	3676.62	0.73515	3676.62	0.19561	3676.62	0.61365	3676.62	0.23345	3676.62	0.80847	3676.69	0.77211
	3676.14	0.73511	3676.14	0.19558	3676.14	0.61364	3676.14	0.23345	3676.14	0.80848	3676.21	0.77209
	3675.66	0.73509	3675.66	0.19557	3675.66	0.61364	3675.66	0.23344	3675.66	0.8085	3675.73	0.77205
	3675.17	0.73508	3675.17	0.19556	3675.17	0.61365	3675.17	0.23345	3675.17	0.80852	3675.24	0.77201
	3674.69	0.73509	3674.69	0.19555	3674.69	0.61367	3674.69	0.23345	3674.69	0.80854	3674.76	0.77195
	3674.21	0.73511	3674.21	0.19556	3674.21	0.61369	3674.21	0.23346	3674.21	0.80856	3674.28	0.77189
	3673.73	0.73514	3673.73	0.19556	3673.73	0.61371	3673.73	0.23347	3673.73	0.80858	3673.8	0.77183
	3673.24	0.73517	3673.24	0.19557	3673.24	0.61374	3673.24	0.23348	3673.24	0.8086	3673.31	0.77176
	3672.76	0.7352	3672.76	0.19558	3672.76	0.61376	3672.76	0.2335	3672.76	0.80861	3672.83	0.7717
	3672.28	0.73523	3672.28	0.19559	3672.28	0.61378	3672.28	0.23351	3672.28	0.80863	3672.35	0.77163
	3671.8	0.73526	3671.8	0.1956	3671.8	0.61381	3671.8	0.23352	3671.8	0.80865	3671.87	0.77156
	3671.32	0.73529	3671.32	0.19561	3671.32	0.61383	3671.32	0.23354	3671.32	0.80866	3671.39	0.7715
	3670.83	0.73532	3670.83	0.19562	3670.83	0.61386	3670.83	0.23356	3670.83	0.80868	3670.9	0.77145
	3670.35	0.73536	3670.35	0.19563	3670.35	0.61388	3670.35	0.23358	3670.35	0.8087	3670.42	0.77139
	3669.87	0.73542	3669.87	0.19564	3669.87	0.61391	3669.87	0.23361	3669.87	0.80873	3669.94	0.77134
	3669.39	0.73548	3669.39	0.19566	3669.39	0.61395	3669.39	0.23365	3669.39	0.80875	3669.46	0.77129
	3668.91	0.73556	3668.91	0.19568	3668.91	0.61399	3668.91	0.23369	3668.91	0.80878	3668.98	0.77125
	3668.42	0.73565	3668.42	0.19571	3668.42	0.61403	3668.42	0.23373	3668.42	0.80881	3668.49	0.7712
	3667.94	0.73574	3667.94	0.19574	3667.94	0.61407	3667.94	0.23377	3667.94	0.80884	3668.01	0.77115
	3667.46	0.73584	3667.46	0.19577	3667.46	0.61412	3667.46	0.23382	3667.46	0.80886	3667.53	0.77111
	3666.98	0.73594	3666.98	0.1958	3666.98	0.61417	3666.98	0.23386	3666.98	0.80889	3667.05	0.77107
	3666.5	0.73603	3666.5	0.19584	3666.5	0.61421	3666.5	0.23389	3666.5	0.80891	3666.56	0.77102
	3666.01	0.73611	3666.01	0.19587	3666.01	0.61425	3666.01	0.23392	3666.01	0.80893	3666.08	0.77098
	3665.53	0.73618	3665.53	0.19589	3665.53	0.61429	3665.53	0.23395	3665.53	0.80895	3665.6	0.77094
	3665.05	0.73624	3665.05	0.19592	3665.05	0.61432	3665.05	0.23397	3665.05	0.80897	3665.12	0.77091
	3664.57	0.73628	3664.57	0.19594	3664.57	0.61435	3664.57	0.23398	3664.57	0.80899	3664.64	0.77088
	3664.08	0.73632	3664.08	0.19595	3664.08	0.61437	3664.08	0.23399	3664.08	0.80901	3664.15	0.77085
	3663.6	0.73634	3663.6	0.19596	3663.6	0.61439	3663.6	0.234	3663.6	0.80903	3663.67	0.77083
	3663.12	0.73636	3663.12	0.19596	3663.12	0.61441	3663.12	0.234	3663.12	0.80904	3663.19	0.77081
	3662.64	0.73637	3662.64	0.19597	3662.64	0.61442	3662.64	0.234	3662.64	0.80906	3662.71	0.7708
	3662.16	0.73637	3662.16	0.19596	3662.16	0.61444	3662.16	0.234	3662.16	0.80908	3662.23	0.77079
	3661.67	0.73637	3661.67	0.19596	3661.67	0.61444	3661.67	0.234	3661.67	0.80909	3661.74	0.77079
	3661.19	0.73637	3661.19	0.19595	3661.19	0.61445	3661.19	0.23399	3661.19	0.80911	3661.26	0.77079
	3660.71	0.73636	3660.71	0.19594	3660.71	0.61445	3660.71	0.23399	3660.71	0.80912	3660.78	0.77079
	3660.23	0.73634	3660.23	0.19593	3660.23	0.61445	3660.23	0.23398	3660.23	0.80912	3660.3	0.7708
	3659.75	0.73632	3659.75	0.19592	3659.75	0.61445	3659.75	0.23397	3659.75	0.80913	3659.82	0.77081
	3659.26	0.73629	3659.26	0.1959	3659.26	0.61444	3659.26	0.23396	3659.26	0.80914	3659.33	0.77082
	3658.78	0.73626	3658.78	0.19588	3658.78	0.61443	3658.78	0.23394	3658.78	0.80914	3658.85	0.77083
	3658.3	0.73623	3658.3	0.19586	3658.3	0.61442	3658.3	0.23393	3658.3	0.80914	3658.37	0.77084
	3657.82	0.7362	3657.82	0.19584	3657.82	0.61441	3657.82	0.23392	3657.82	0.80914	3657.89	0.77085
	3657.34	0.73617	3657.34	0.19582	3657.34	0.6144	3657.34	0.23391	3657.34	0.80915	3657.4	0.77087
	3656.85	0.73614	3656.85	0.1958	3656.85	0.61439	3656.85	0.2339	3656.85	0.80915	3656.92	0.77088
	3656.37	0.73613	3656.37	0.19579	3656.37	0.61438	3656.37	0.23389	3656.37	0.80916	3656.44	0.7709
	3655.89	0.73611	3655.89	0.19577	3655.89	0.61437	3655.89	0.23389	3655.89	0.80917	3655.96	0.77092
	3655.41	0.7361	3655.41	0.19576	3655.41	0.61436	3655.41	0.23388	3655.41	0.80918	3655.48	0.77093
	3654.92	0.73609	3654.92	0.19574	3654.92	0.61435	3654.92	0.23388	3654.92	0.80918	3654.99	0.77095
	3654.44	0.73608	3654.44	0.19573	3654.44	0.61434	3654.44	0.23387	3654.44	0.80919	3654.51	0.77097
	3653.96	0.73606	3653.96	0.19572	3653.96	0.61433	3653.96	0.23386	3653.96	0.80919	3654.03	0.77098
	3653.48	0.73603	3653.48	0.1957	3653.48	0.61431	3653.48	0.23385	3653.48	0.80919	3653.55	0.771
	3653	0.73598	3653	0.19568	3653	0.61429	3653	0.23383	3653	0.80919	3653.07	0.77102
	3652.51	0.73593	3652.51	0.19565	3652.51	0.61426	3652.51	0.2338	3652.51	0.80919	3652.58	0.77104
	3652.03	0.73585	3652.03	0.19562	3652.03	0.61423	3652.03	0.23377	3652.03	0.80918	3652.1	0.77107
	3651.55	0.73577	3651.55	0.19558	3651.55	0.6142	3651.55	0.23374	3651.55	0.80917	3651.62	0.7711
	3651.07	0.73569	3651.07	0.19554	3651.07	0.61416	3651.07	0.23371	3651.07	0.80917	3651.14	0.77113
	3650.59	0.73561	3650.59	0.1955	3650.59	0.61413	3650.59	0.23368	3650.59	0.80916	3650.65	0.77116
	3650.1	0.73554	3650.1	0.19546	3650.1	0.6141	3650.1	0.23365	3650.1	0.80915	3650.17	0.77119
	3649.62	0.7355	3649.62	0.19542	3649.62	0.61407	3649.62	0.23363	3649.62	0.80915	3649.69	0.77123
	3649.14	0.73547	3649.14	0.19539	3649.14	0.61406	3649.14	0.23363	3649.14	0.80915	3649.21	0.77126
	3648.66	0.73548	3648.66	0.19537	3648.66	0.61405	3648.66	0.23363	3648.66	0.80915	3648.73	0.77129
	3648.17	0.73551	3648.17	0.19536	3648.17	0.61406	3648.17	0.23364	3648.17	0.80916	3648.24	0.77132
	3647.69	0.73557	3647.69	0.19536	3647.69	0.61407	3647.69	0.23365	3647.69	0.80916	3647.76	0.77134
	3647.21	0.73565	3647.21	0.19536	3647.21	0.61409	3647.21	0.23368	3647.21	0.80917	3647.28	0.77135
	3646.73	0.73574	3646.73	0.19538	3646.73	0.61412	3646.73	0.2337	3646.73	0.80917	3646.8	0.77136
	3646.25	0.73584	3646.25	0.1954	3646.25	0.61415	3646.25	0.23373	3646.25	0.80917	3646.32	0.77136
	3645.76	0.73594	3645.76	0.19542	3645.76	0.61418	3645.76	0.23375	3645.76	0.80917	3645.83	0.77136
	3645.28	0.73603	3645.28	0.19544	3645.28	0.61421	3645.28	0.23377	3645.28	0.80917	3645.35	0.77136
	3644.8	0.7361	3644.8	0.19546	3644.8	0.61423	3644.8	0.23379	3644.8	0.80916	3644.87	0.77136
	3644.32	0.73616	3644.32	0.19547	3644.32	0.61425	3644.32	0.2338	3644.32	0.80915	3644.39	0.77136
	3643.84	0.7362	3643.84	0.19548	3643.84	0.61426	3643.84	0.23381	3643.84	0.80914	3643.9	0.77136
	3643.35	0.73623	3643.35	0.19548	3643.35	0.61426	3643.35	0.23381	3643.35	0.80913	3643.42	0.77137
	3642.87	0.73624	3642.87	0.19548	3642.87	0.61426	3642.87	0.23381	3642.87	0.80912	3642.94	0.77138
	3642.39	0.73625	3642.39	0.19547	3642.39	0.61426	3642.39	0.23381	3642.39	0.8091	3642.46	0.77139
	3641.91	0.73624	3641.91	0.19546	3641.91	0.61425	3641.91	0.2338	3641.91	0.80909	3641.98	0.77141
	3641.43	0.73624	3641.43	0.19545	3641.43	0.61425	3641.43	0.23379	3641.43	0.80908	3641.49	0.77143
	3640.94	0.73623	3640.94	0.19544	3640.94	0.61424	3640.94	0.23378	3640.94	0.80907	3641.01	0.77145
	3640.46	0.73622	3640.46	0.19542	3640.46	0.61423	3640.46	0.23378	3640.46	0.80906	3640.53	0.77147
	3639.98	0.73621	3639.98	0.19541	3639.98	0.61422	3639.98	0.23377	3639.98	0.80906	3640.05	0.7715
	3639.5	0.7362	3639.5	0.1954	3639.5	0.61421	3639.5	0.23375	3639.5	0.80905	3639.57	0.77153
	3639.01	0.73618	3639.01	0.19538	3639.01	0.6142	3639.01	0.23374	3639.01	0.80904	3639.08	0.77155
	3638.53	0.73617	3638.53	0.19537	3638.53	0.61419	3638.53	0.23373	3638.53	0.80903	3638.6	0.77158
	3638.05	0.73615	3638.05	0.19535	3638.05	0.61418	3638.05	0.23371	3638.05	0.80902	3638.12	0.77161
	3637.57	0.73613	3637.57	0.19533	3637.57	0.61416	3637.57	0.23369	3637.57	0.80901	3637.64	0.77164
	3637.09	0.73611	3637.09	0.19531	3637.09	0.61415	3637.09	0.23368	3637.09	0.809	3637.16	0.77167
	3636.6	0.73608	3636.6	0.19529	3636.6	0.61413	3636.6	0.23366	3636.6	0.80899	3636.67	0.77171
	3636.12	0.73605	3636.12	0.19527	3636.12	0.61411	3636.12	0.23364	3636.12	0.80898	3636.19	0.77174
	3635.64	0.73602	3635.64	0.19524	3635.64	0.6141	3635.64	0.23363	3635.64	0.80897	3635.71	0.77178
	3635.16	0.73599	3635.16	0.19522	3635.16	0.61408	3635.16	0.23361	3635.16	0.80896	3635.23	0.77181
	3634.68	0.73595	3634.68	0.1952	3634.68	0.61406	3634.68	0.23359	3634.68	0.80894	3634.74	0.77185
	3634.19	0.73591	3634.19	0.19517	3634.19	0.61403	3634.19	0.23357	3634.19	0.80893	3634.26	0.77189
	3633.71	0.73586	3633.71	0.19515	3633.71	0.61401	3633.71	0.23355	3633.71	0.80892	3633.78	0.77193
	3633.23	0.7358	3633.23	0.19512	3633.23	0.61398	3633.23	0.23352	3633.23	0.80891	3633.3	0.77198
	3632.75	0.73573	3632.75	0.19509	3632.75	0.61395	3632.75	0.2335	3632.75	0.8089	3632.82	0.77202
	3632.26	0.73565	3632.26	0.19506	3632.26	0.61391	3632.26	0.23346	3632.26	0.80889	3632.33	0.77207
	3631.78	0.73557	3631.78	0.19502	3631.78	0.61388	3631.78	0.23343	3631.78	0.80887	3631.85	0.77213
	3631.3	0.73548	3631.3	0.19499	3631.3	0.61384	3631.3	0.2334	3631.3	0.80887	3631.37	0.77218
	3630.82	0.73539	3630.82	0.19495	3630.82	0.6138	3630.82	0.23337	3630.82	0.80886	3630.89	0.77224
	3630.34	0.73532	3630.34	0.19491	3630.34	0.61377	3630.34	0.23335	3630.34	0.80886	3630.41	0.7723
	3629.85	0.73525	3629.85	0.19488	3629.85	0.61374	3629.85	0.23333	3629.85	0.80887	3629.92	0.77237
	3629.37	0.73522	3629.37	0.19485	3629.37	0.61373	3629.37	0.23332	3629.37	0.80888	3629.44	0.77243
	3628.89	0.73521	3628.89	0.19483	3628.89	0.61372	3628.89	0.23333	3628.89	0.80889	3628.96	0.7725
	3628.41	0.73522	3628.41	0.19482	3628.41	0.61373	3628.41	0.23334	3628.41	0.80891	3628.48	0.77256
	3627.93	0.73527	3627.93	0.19482	3627.93	0.61375	3627.93	0.23336	3627.93	0.80893	3627.99	0.77262
	3627.44	0.73535	3627.44	0.19484	3627.44	0.61378	3627.44	0.23339	3627.44	0.80896	3627.51	0.77267
	3626.96	0.73544	3626.96	0.19486	3626.96	0.61381	3626.96	0.23343	3626.96	0.80899	3627.03	0.77272
	3626.48	0.73555	3626.48	0.19489	3626.48	0.61386	3626.48	0.23346	3626.48	0.80902	3626.55	0.77277
	3626	0.73565	3626	0.19493	3626	0.6139	3626	0.2335	3626	0.80904	3626.07	0.77281
	3625.52	0.73576	3625.52	0.19497	3625.52	0.61394	3625.52	0.23353	3625.52	0.80907	3625.58	0.77286
	3625.03	0.73585	3625.03	0.19501	3625.03	0.61398	3625.03	0.23355	3625.03	0.80909	3625.1	0.7729
	3624.55	0.73592	3624.55	0.19505	3624.55	0.61401	3624.55	0.23357	3624.55	0.80911	3624.62	0.77294
	3624.07	0.73596	3624.07	0.19507	3624.07	0.61404	3624.07	0.23357	3624.07	0.80913	3624.14	0.77298
	3623.59	0.73599	3623.59	0.19509	3623.59	0.61406	3623.59	0.23357	3623.59	0.80915	3623.66	0.77302
	3623.1	0.73599	3623.1	0.19511	3623.1	0.61406	3623.1	0.23357	3623.1	0.80916	3623.17	0.77307
	3622.62	0.73598	3622.62	0.19511	3622.62	0.61407	3622.62	0.23356	3622.62	0.80918	3622.69	0.77313
	3622.14	0.73595	3622.14	0.19511	3622.14	0.61407	3622.14	0.23354	3622.14	0.8092	3622.21	0.77319
	3621.66	0.73592	3621.66	0.1951	3621.66	0.61406	3621.66	0.23353	3621.66	0.80922	3621.73	0.77325
	3621.18	0.73588	3621.18	0.19509	3621.18	0.61406	3621.18	0.23352	3621.18	0.80924	3621.25	0.77332
	3620.69	0.73585	3620.69	0.19507	3620.69	0.61406	3620.69	0.23351	3620.69	0.80926	3620.76	0.77339
	3620.21	0.73583	3620.21	0.19506	3620.21	0.61406	3620.21	0.23351	3620.21	0.80928	3620.28	0.77346
	3619.73	0.73582	3619.73	0.19506	3619.73	0.61406	3619.73	0.23351	3619.73	0.8093	3619.8	0.77352
	3619.25	0.73581	3619.25	0.19505	3619.25	0.61407	3619.25	0.23351	3619.25	0.80932	3619.32	0.77359
	3618.77	0.73582	3618.77	0.19506	3618.77	0.61408	3618.77	0.23352	3618.77	0.80934	3618.83	0.77366
	3618.28	0.73583	3618.28	0.19506	3618.28	0.61409	3618.28	0.23352	3618.28	0.80935	3618.35	0.77372
	3617.8	0.73585	3617.8	0.19507	3617.8	0.6141	3617.8	0.23353	3617.8	0.80937	3617.87	0.77378
	3617.32	0.73587	3617.32	0.19508	3617.32	0.61412	3617.32	0.23354	3617.32	0.80938	3617.39	0.77384
	3616.84	0.73589	3616.84	0.19509	3616.84	0.61413	3616.84	0.23355	3616.84	0.80939	3616.91	0.7739
	3616.36	0.7359	3616.36	0.19511	3616.36	0.61415	3616.36	0.23356	3616.36	0.8094	3616.42	0.77396
	3615.87	0.73592	3615.87	0.19512	3615.87	0.61416	3615.87	0.23356	3615.87	0.80941	3615.94	0.77402
	3615.39	0.73593	3615.39	0.19513	3615.39	0.61417	3615.39	0.23357	3615.39	0.80942	3615.46	0.77407
	3614.91	0.73594	3614.91	0.19515	3614.91	0.61418	3614.91	0.23357	3614.91	0.80944	3614.98	0.77413
	3614.43	0.73594	3614.43	0.19516	3614.43	0.61419	3614.43	0.23358	3614.43	0.80945	3614.5	0.77419
	3613.94	0.73594	3613.94	0.19517	3613.94	0.6142	3613.94	0.23358	3613.94	0.80947	3614.01	0.77425
	3613.46	0.73594	3613.46	0.19518	3613.46	0.61421	3613.46	0.23358	3613.46	0.80949	3613.53	0.77431
	3612.98	0.73594	3612.98	0.19519	3612.98	0.61422	3612.98	0.23358	3612.98	0.8095	3613.05	0.77437
	3612.5	0.73594	3612.5	0.19519	3612.5	0.61422	3612.5	0.23359	3612.5	0.80952	3612.57	0.77443
	3612.02	0.73593	3612.02	0.1952	3612.02	0.61423	3612.02	0.23359	3612.02	0.80954	3612.08	0.77449
	3611.53	0.73593	3611.53	0.1952	3611.53	0.61423	3611.53	0.23359	3611.53	0.80956	3611.6	0.77456
	3611.05	0.73592	3611.05	0.1952	3611.05	0.61423	3611.05	0.23359	3611.05	0.80958	3611.12	0.77462
	3610.57	0.73592	3610.57	0.19521	3610.57	0.61423	3610.57	0.2336	3610.57	0.8096	3610.64	0.77468
	3610.09	0.73592	3610.09	0.19521	3610.09	0.61424	3610.09	0.2336	3610.09	0.80962	3610.16	0.77474
	3609.61	0.73593	3609.61	0.19521	3609.61	0.61424	3609.61	0.23361	3609.61	0.80964	3609.67	0.7748
	3609.12	0.73595	3609.12	0.19522	3609.12	0.61425	3609.12	0.23362	3609.12	0.80967	3609.19	0.77486
	3608.64	0.73597	3608.64	0.19522	3608.64	0.61427	3608.64	0.23364	3608.64	0.80969	3608.71	0.77492
	3608.16	0.73601	3608.16	0.19523	3608.16	0.61429	3608.16	0.23365	3608.16	0.80971	3608.23	0.77497
	3607.68	0.73605	3607.68	0.19524	3607.68	0.61431	3607.68	0.23367	3607.68	0.80974	3607.75	0.77502
	3607.19	0.73611	3607.19	0.19525	3607.19	0.61434	3607.19	0.23369	3607.19	0.80976	3607.26	0.77507
	3606.71	0.73616	3606.71	0.19527	3606.71	0.61436	3606.71	0.23371	3606.71	0.80979	3606.78	0.77512
	3606.23	0.73622	3606.23	0.19529	3606.23	0.6144	3606.23	0.23373	3606.23	0.80982	3606.3	0.77516
	3605.75	0.73628	3605.75	0.1953	3605.75	0.61443	3605.75	0.23375	3605.75	0.80984	3605.82	0.7752
	3605.27	0.73633	3605.27	0.19532	3605.27	0.61446	3605.27	0.23377	3605.27	0.80987	3605.33	0.77524
	3604.78	0.73638	3604.78	0.19534	3604.78	0.61448	3604.78	0.23378	3604.78	0.80989	3604.85	0.77527
	3604.3	0.73642	3604.3	0.19535	3604.3	0.61451	3604.3	0.23379	3604.3	0.80991	3604.37	0.77531
	3603.82	0.73644	3603.82	0.19536	3603.82	0.61453	3603.82	0.23379	3603.82	0.80993	3603.89	0.77535
	3603.34	0.73646	3603.34	0.19537	3603.34	0.61454	3603.34	0.23379	3603.34	0.80995	3603.41	0.77539
	3602.86	0.73648	3602.86	0.19537	3602.86	0.61455	3602.86	0.23379	3602.86	0.80997	3602.92	0.77543
	3602.37	0.73648	3602.37	0.19538	3602.37	0.61456	3602.37	0.23379	3602.37	0.80998	3602.44	0.77547
	3601.89	0.73649	3601.89	0.19538	3601.89	0.61457	3601.89	0.23379	3601.89	0.81	3601.96	0.77552
	3601.41	0.73648	3601.41	0.19538	3601.41	0.61458	3601.41	0.23379	3601.41	0.81001	3601.48	0.77556
	3600.93	0.73648	3600.93	0.19538	3600.93	0.61458	3600.93	0.23378	3600.93	0.81002	3601	0.77561
	3600.45	0.73648	3600.45	0.19538	3600.45	0.61459	3600.45	0.23378	3600.45	0.81003	3600.51	0.77565
	3599.96	0.73648	3599.96	0.19538	3599.96	0.61459	3599.96	0.23378	3599.96	0.81004	3600.03	0.7757
	3599.48	0.73648	3599.48	0.19538	3599.48	0.6146	3599.48	0.23378	3599.48	0.81005	3599.55	0.77575
	3599	0.73648	3599	0.19538	3599	0.6146	3599	0.23378	3599	0.81006	3599.07	0.77579
	3598.52	0.73648	3598.52	0.19538	3598.52	0.61461	3598.52	0.23378	3598.52	0.81007	3598.59	0.77583
	3598.03	0.73649	3598.03	0.19538	3598.03	0.61462	3598.03	0.23378	3598.03	0.81008	3598.1	0.77587
	3597.55	0.73649	3597.55	0.19539	3597.55	0.61463	3597.55	0.23378	3597.55	0.81009	3597.62	0.77591
	3597.07	0.73649	3597.07	0.19539	3597.07	0.61463	3597.07	0.23377	3597.07	0.8101	3597.14	0.77595
	3596.59	0.73649	3596.59	0.19538	3596.59	0.61464	3596.59	0.23377	3596.59	0.81011	3596.66	0.77599
	3596.11	0.73649	3596.11	0.19538	3596.11	0.61465	3596.11	0.23377	3596.11	0.81012	3596.17	0.77603
	3595.62	0.7365	3595.62	0.19538	3595.62	0.61466	3595.62	0.23377	3595.62	0.81014	3595.69	0.77607
	3595.14	0.73651	3595.14	0.19538	3595.14	0.61467	3595.14	0.23377	3595.14	0.81015	3595.21	0.77611
	3594.66	0.73652	3594.66	0.19537	3594.66	0.61468	3594.66	0.23377	3594.66	0.81017	3594.73	0.77614
	3594.18	0.73654	3594.18	0.19537	3594.18	0.61469	3594.18	0.23377	3594.18	0.81018	3594.25	0.77618
	3593.7	0.73655	3593.7	0.19537	3593.7	0.6147	3593.7	0.23377	3593.7	0.81019	3593.76	0.77622
	3593.21	0.73657	3593.21	0.19537	3593.21	0.61471	3593.21	0.23378	3593.21	0.8102	3593.28	0.77626
	3592.73	0.73658	3592.73	0.19537	3592.73	0.61471	3592.73	0.23378	3592.73	0.81021	3592.8	0.77629
	3592.25	0.73659	3592.25	0.19537	3592.25	0.61472	3592.25	0.23377	3592.25	0.81022	3592.32	0.77633
	3591.77	0.73659	3591.77	0.19537	3591.77	0.61472	3591.77	0.23377	3591.77	0.81023	3591.84	0.77637
	3591.29	0.73658	3591.29	0.19536	3591.29	0.61472	3591.29	0.23377	3591.29	0.81024	3591.35	0.77641
	3590.8	0.73657	3590.8	0.19535	3590.8	0.61472	3590.8	0.23376	3590.8	0.81025	3590.87	0.77644
	3590.32	0.73655	3590.32	0.19535	3590.32	0.61472	3590.32	0.23375	3590.32	0.81026	3590.39	0.77649
	3589.84	0.73653	3589.84	0.19534	3589.84	0.61471	3589.84	0.23375	3589.84	0.81027	3589.91	0.77653
	3589.36	0.73651	3589.36	0.19533	3589.36	0.61471	3589.36	0.23374	3589.36	0.81029	3589.42	0.77657
	3588.87	0.73649	3588.87	0.19532	3588.87	0.6147	3588.87	0.23374	3588.87	0.81031	3588.94	0.77662
	3588.39	0.73648	3588.39	0.19531	3588.39	0.6147	3588.39	0.23375	3588.39	0.81033	3588.46	0.77666
	3587.91	0.73649	3587.91	0.1953	3587.91	0.6147	3587.91	0.23375	3587.91	0.81035	3587.98	0.77671
	3587.43	0.7365	3587.43	0.1953	3587.43	0.61471	3587.43	0.23376	3587.43	0.81038	3587.5	0.77676
	3586.95	0.73653	3586.95	0.1953	3586.95	0.61472	3586.95	0.23378	3586.95	0.81041	3587.01	0.7768
	3586.46	0.73657	3586.46	0.19531	3586.46	0.61474	3586.46	0.23379	3586.46	0.81043	3586.53	0.77685
	3585.98	0.73662	3585.98	0.19532	3585.98	0.61476	3585.98	0.23381	3585.98	0.81046	3586.05	0.77689
	3585.5	0.73668	3585.5	0.19533	3585.5	0.61478	3585.5	0.23383	3585.5	0.81048	3585.57	0.77693
	3585.02	0.73674	3585.02	0.19535	3585.02	0.61481	3585.02	0.23384	3585.02	0.8105	3585.09	0.77697
	3584.54	0.73679	3584.54	0.19536	3584.54	0.61483	3584.54	0.23385	3584.54	0.81052	3584.6	0.77701
	3584.05	0.73684	3584.05	0.19538	3584.05	0.61486	3584.05	0.23386	3584.05	0.81053	3584.12	0.77704
	3583.57	0.73688	3583.57	0.19539	3583.57	0.61488	3583.57	0.23387	3583.57	0.81054	3583.64	0.77708
	3583.09	0.73691	3583.09	0.1954	3583.09	0.6149	3583.09	0.23387	3583.09	0.81055	3583.16	0.77711
	3582.61	0.73693	3582.61	0.1954	3582.61	0.61491	3582.61	0.23387	3582.61	0.81055	3582.67	0.77715
	3582.12	0.73695	3582.12	0.19541	3582.12	0.61492	3582.12	0.23386	3582.12	0.81056	3582.19	0.77719
	3581.64	0.73695	3581.64	0.1954	3581.64	0.61493	3581.64	0.23386	3581.64	0.81056	3581.71	0.77722
	3581.16	0.73695	3581.16	0.1954	3581.16	0.61494	3581.16	0.23386	3581.16	0.81057	3581.23	0.77727
	3580.68	0.73695	3580.68	0.1954	3580.68	0.61495	3580.68	0.23385	3580.68	0.81057	3580.75	0.77731
	3580.2	0.73695	3580.2	0.19539	3580.2	0.61495	3580.2	0.23385	3580.2	0.81058	3580.26	0.77736
	3579.71	0.73695	3579.71	0.19539	3579.71	0.61496	3579.71	0.23385	3579.71	0.81059	3579.78	0.7774
	3579.23	0.73695	3579.23	0.19538	3579.23	0.61496	3579.23	0.23385	3579.23	0.8106	3579.3	0.77745
	3578.75	0.73696	3578.75	0.19538	3578.75	0.61497	3578.75	0.23385	3578.75	0.81061	3578.82	0.7775
	3578.27	0.73696	3578.27	0.19538	3578.27	0.61498	3578.27	0.23385	3578.27	0.81062	3578.34	0.77754
	3577.79	0.73697	3577.79	0.19538	3577.79	0.61499	3577.79	0.23385	3577.79	0.81064	3577.85	0.77759
	3577.3	0.73698	3577.3	0.19538	3577.3	0.615	3577.3	0.23385	3577.3	0.81066	3577.37	0.77764
	3576.82	0.73698	3576.82	0.19538	3576.82	0.61501	3576.82	0.23385	3576.82	0.81067	3576.89	0.77769
	3576.34	0.73699	3576.34	0.19538	3576.34	0.61502	3576.34	0.23385	3576.34	0.81069	3576.41	0.77773
	3575.86	0.737	3575.86	0.19538	3575.86	0.61503	3575.86	0.23385	3575.86	0.81071	3575.93	0.77778
	3575.38	0.737	3575.38	0.19537	3575.38	0.61504	3575.38	0.23385	3575.38	0.81073	3575.44	0.77783
	3574.89	0.73701	3574.89	0.19537	3574.89	0.61505	3574.89	0.23385	3574.89	0.81075	3574.96	0.77788
	3574.41	0.73701	3574.41	0.19537	3574.41	0.61506	3574.41	0.23385	3574.41	0.81077	3574.48	0.77793
	3573.93	0.73702	3573.93	0.19537	3573.93	0.61508	3573.93	0.23385	3573.93	0.81079	3574	0.77798
	3573.45	0.73702	3573.45	0.19537	3573.45	0.61509	3573.45	0.23386	3573.45	0.8108	3573.51	0.77803
	3572.96	0.73703	3572.96	0.19537	3572.96	0.6151	3572.96	0.23386	3572.96	0.81082	3573.03	0.77808
	3572.48	0.73703	3572.48	0.19537	3572.48	0.61511	3572.48	0.23386	3572.48	0.81083	3572.55	0.77813
	3572	0.73702	3572	0.19536	3572	0.61512	3572	0.23386	3572	0.81084	3572.07	0.77819
	3571.52	0.73701	3571.52	0.19536	3571.52	0.61512	3571.52	0.23385	3571.52	0.81085	3571.59	0.77824
	3571.04	0.73699	3571.04	0.19535	3571.04	0.61512	3571.04	0.23385	3571.04	0.81086	3571.1	0.77829
	3570.55	0.73697	3570.55	0.19535	3570.55	0.61512	3570.55	0.23384	3570.55	0.81087	3570.62	0.77834
	3570.07	0.73694	3570.07	0.19534	3570.07	0.61512	3570.07	0.23383	3570.07	0.81088	3570.14	0.7784
	3569.59	0.73691	3569.59	0.19533	3569.59	0.61511	3569.59	0.23382	3569.59	0.81089	3569.66	0.77845
	3569.11	0.73688	3569.11	0.19532	3569.11	0.6151	3569.11	0.23381	3569.11	0.81089	3569.18	0.7785
	3568.63	0.73685	3568.63	0.19531	3568.63	0.61509	3568.63	0.2338	3568.63	0.8109	3568.69	0.77856
	3568.14	0.73682	3568.14	0.19529	3568.14	0.61508	3568.14	0.23379	3568.14	0.81091	3568.21	0.77861
	3567.66	0.7368	3567.66	0.19529	3567.66	0.61507	3567.66	0.23378	3567.66	0.81093	3567.73	0.77867
	3567.18	0.7368	3567.18	0.19528	3567.18	0.61507	3567.18	0.23379	3567.18	0.81094	3567.25	0.77872
	3566.7	0.7368	3566.7	0.19528	3566.7	0.61507	3566.7	0.23379	3566.7	0.81096	3566.76	0.77878
	3566.22	0.73682	3566.22	0.19528	3566.22	0.61507	3566.22	0.2338	3566.22	0.81097	3566.28	0.77883
	3565.73	0.73685	3565.73	0.19528	3565.73	0.61508	3565.73	0.23381	3565.73	0.81099	3565.8	0.77888
	3565.25	0.73689	3565.25	0.19529	3565.25	0.6151	3565.25	0.23383	3565.25	0.81101	3565.32	0.77893
	3564.77	0.73694	3564.77	0.1953	3564.77	0.61512	3564.77	0.23384	3564.77	0.81102	3564.84	0.77897
	3564.29	0.73698	3564.29	0.19531	3564.29	0.61514	3564.29	0.23386	3564.29	0.81104	3564.35	0.77902
	3563.8	0.73703	3563.8	0.19532	3563.8	0.61516	3563.8	0.23387	3563.8	0.81106	3563.87	0.77907
	3563.32	0.73707	3563.32	0.19533	3563.32	0.61518	3563.32	0.23388	3563.32	0.81108	3563.39	0.77911
	3562.84	0.73711	3562.84	0.19534	3562.84	0.6152	3562.84	0.23389	3562.84	0.8111	3562.91	0.77916
	3562.36	0.73715	3562.36	0.19534	3562.36	0.61522	3562.36	0.2339	3562.36	0.81112	3562.43	0.77921
	3561.88	0.73718	3561.88	0.19535	3561.88	0.61524	3561.88	0.2339	3561.88	0.81114	3561.94	0.77926
	3561.39	0.7372	3561.39	0.19535	3561.39	0.61525	3561.39	0.23391	3561.39	0.81116	3561.46	0.77931
	3560.91	0.73722	3560.91	0.19536	3560.91	0.61527	3560.91	0.23391	3560.91	0.81118	3560.98	0.77936
	3560.43	0.73724	3560.43	0.19536	3560.43	0.61529	3560.43	0.23392	3560.43	0.8112	3560.5	0.77941
	3559.95	0.73725	3559.95	0.19536	3559.95	0.6153	3559.95	0.23392	3559.95	0.81122	3560.02	0.77946
	3559.47	0.73726	3559.47	0.19536	3559.47	0.61532	3559.47	0.23392	3559.47	0.81124	3559.53	0.77952
	3558.98	0.73728	3558.98	0.19536	3558.98	0.61533	3558.98	0.23392	3558.98	0.81126	3559.05	0.77957
	3558.5	0.73729	3558.5	0.19536	3558.5	0.61534	3558.5	0.23393	3558.5	0.81128	3558.57	0.77962
	3558.02	0.7373	3558.02	0.19537	3558.02	0.61535	3558.02	0.23393	3558.02	0.81129	3558.09	0.77968
	3557.54	0.73731	3557.54	0.19537	3557.54	0.61537	3557.54	0.23393	3557.54	0.81131	3557.6	0.77973
	3557.05	0.73732	3557.05	0.19537	3557.05	0.61537	3557.05	0.23392	3557.05	0.81132	3557.12	0.77978
	3556.57	0.73733	3556.57	0.19537	3556.57	0.61538	3556.57	0.23392	3556.57	0.81133	3556.64	0.77983
	3556.09	0.73734	3556.09	0.19538	3556.09	0.61539	3556.09	0.23392	3556.09	0.81135	3556.16	0.77989
	3555.61	0.73734	3555.61	0.19538	3555.61	0.61539	3555.61	0.23392	3555.61	0.81136	3555.68	0.77994
	3555.13	0.73734	3555.13	0.19538	3555.13	0.61539	3555.13	0.23392	3555.13	0.81137	3555.19	0.77999
	3554.64	0.73734	3554.64	0.19537	3554.64	0.61539	3554.64	0.23391	3554.64	0.81139	3554.71	0.78005
	3554.16	0.73735	3554.16	0.19537	3554.16	0.61539	3554.16	0.23392	3554.16	0.8114	3554.23	0.7801
	3553.68	0.73736	3553.68	0.19537	3553.68	0.6154	3553.68	0.23392	3553.68	0.81142	3553.75	0.78016
	3553.2	0.73737	3553.2	0.19537	3553.2	0.6154	3553.2	0.23392	3553.2	0.81144	3553.27	0.78021
	3552.72	0.73738	3552.72	0.19537	3552.72	0.6154	3552.72	0.23393	3552.72	0.81146	3552.78	0.78027
	3552.23	0.7374	3552.23	0.19537	3552.23	0.61541	3552.23	0.23394	3552.23	0.81148	3552.3	0.78032
	3551.75	0.73742	3551.75	0.19538	3551.75	0.61542	3551.75	0.23394	3551.75	0.81149	3551.82	0.78038
	3551.27	0.73743	3551.27	0.19538	3551.27	0.61543	3551.27	0.23395	3551.27	0.81151	3551.34	0.78043
	3550.79	0.73745	3550.79	0.19538	3550.79	0.61544	3550.79	0.23396	3550.79	0.81153	3550.85	0.78049
	3550.31	0.73747	3550.31	0.19539	3550.31	0.61545	3550.31	0.23396	3550.31	0.81155	3550.37	0.78054
	3549.82	0.73749	3549.82	0.19539	3549.82	0.61546	3549.82	0.23397	3549.82	0.81157	3549.89	0.7806
	3549.34	0.7375	3549.34	0.19539	3549.34	0.61547	3549.34	0.23397	3549.34	0.81159	3549.41	0.78066
	3548.86	0.73752	3548.86	0.19539	3548.86	0.61549	3548.86	0.23398	3548.86	0.81161	3548.93	0.78071
	3548.38	0.73753	3548.38	0.19539	3548.38	0.6155	3548.38	0.23398	3548.38	0.81163	3548.44	0.78077
	3547.89	0.73754	3547.89	0.19538	3547.89	0.61551	3547.89	0.23398	3547.89	0.81166	3547.96	0.78083
	3547.41	0.73755	3547.41	0.19538	3547.41	0.61553	3547.41	0.23399	3547.41	0.81168	3547.48	0.7809
	3546.93	0.73756	3546.93	0.19538	3546.93	0.61554	3546.93	0.23399	3546.93	0.81171	3547	0.78096
	3546.45	0.73758	3546.45	0.19538	3546.45	0.61555	3546.45	0.234	3546.45	0.81174	3546.52	0.78102
	3545.97	0.7376	3545.97	0.19538	3545.97	0.61557	3545.97	0.23401	3545.97	0.81176	3546.03	0.78109
	3545.48	0.73762	3545.48	0.19538	3545.48	0.61558	3545.48	0.23402	3545.48	0.81179	3545.55	0.78115
	3545	0.73764	3545	0.19538	3545	0.6156	3545	0.23402	3545	0.81182	3545.07	0.78121
	3544.52	0.73767	3544.52	0.19538	3544.52	0.61561	3544.52	0.23403	3544.52	0.81184	3544.59	0.78127
	3544.04	0.73769	3544.04	0.19539	3544.04	0.61562	3544.04	0.23403	3544.04	0.81186	3544.1	0.78133
	3543.56	0.73771	3543.56	0.19539	3543.56	0.61562	3543.56	0.23403	3543.56	0.81188	3543.62	0.78138
	3543.07	0.73773	3543.07	0.19539	3543.07	0.61563	3543.07	0.23403	3543.07	0.81189	3543.14	0.78144
	3542.59	0.73774	3542.59	0.1954	3542.59	0.61563	3542.59	0.23402	3542.59	0.81191	3542.66	0.78149
	3542.11	0.73775	3542.11	0.1954	3542.11	0.61563	3542.11	0.23402	3542.11	0.81192	3542.18	0.78155
	3541.63	0.73776	3541.63	0.1954	3541.63	0.61563	3541.63	0.23401	3541.63	0.81194	3541.69	0.7816
	3541.14	0.73777	3541.14	0.1954	3541.14	0.61563	3541.14	0.23401	3541.14	0.81195	3541.21	0.78165
	3540.66	0.73778	3540.66	0.1954	3540.66	0.61563	3540.66	0.234	3540.66	0.81197	3540.73	0.78171
	3540.18	0.73778	3540.18	0.1954	3540.18	0.61563	3540.18	0.234	3540.18	0.81198	3540.25	0.78176
	3539.7	0.73779	3539.7	0.19541	3539.7	0.61564	3539.7	0.234	3539.7	0.812	3539.77	0.78182
	3539.22	0.7378	3539.22	0.19541	3539.22	0.61564	3539.22	0.234	3539.22	0.81202	3539.28	0.78188
	3538.73	0.73782	3538.73	0.19541	3538.73	0.61565	3538.73	0.23401	3538.73	0.81205	3538.8	0.78194
	3538.25	0.73783	3538.25	0.19541	3538.25	0.61566	3538.25	0.23401	3538.25	0.81207	3538.32	0.782
	3537.77	0.73785	3537.77	0.19541	3537.77	0.61568	3537.77	0.23402	3537.77	0.81209	3537.84	0.78206
	3537.29	0.73787	3537.29	0.19542	3537.29	0.61569	3537.29	0.23402	3537.29	0.81211	3537.36	0.78213
	3536.81	0.73789	3536.81	0.19542	3536.81	0.61571	3536.81	0.23403	3536.81	0.81213	3536.87	0.78219
	3536.32	0.7379	3536.32	0.19542	3536.32	0.61572	3536.32	0.23403	3536.32	0.81215	3536.39	0.78225
	3535.84	0.73792	3535.84	0.19542	3535.84	0.61573	3535.84	0.23404	3535.84	0.81217	3535.91	0.78231
	3535.36	0.73793	3535.36	0.19542	3535.36	0.61575	3535.36	0.23404	3535.36	0.81218	3535.43	0.78238
	3534.88	0.73795	3534.88	0.19542	3534.88	0.61576	3534.88	0.23404	3534.88	0.8122	3534.94	0.78244
	3534.4	0.73795	3534.4	0.19542	3534.4	0.61577	3534.4	0.23403	3534.4	0.81221	3534.46	0.7825
	3533.91	0.73796	3533.91	0.19541	3533.91	0.61578	3533.91	0.23403	3533.91	0.81223	3533.98	0.78257
	3533.43	0.73797	3533.43	0.19541	3533.43	0.61579	3533.43	0.23403	3533.43	0.81225	3533.5	0.78263
	3532.95	0.73798	3532.95	0.19541	3532.95	0.6158	3532.95	0.23403	3532.95	0.81226	3533.02	0.78269
	3532.47	0.73799	3532.47	0.19541	3532.47	0.61581	3532.47	0.23403	3532.47	0.81228	3532.53	0.78276
	3531.98	0.73799	3531.98	0.19541	3531.98	0.61582	3531.98	0.23403	3531.98	0.8123	3532.05	0.78282
	3531.5	0.738	3531.5	0.19541	3531.5	0.61583	3531.5	0.23403	3531.5	0.81232	3531.57	0.78289
	3531.02	0.73801	3531.02	0.19542	3531.02	0.61584	3531.02	0.23403	3531.02	0.81235	3531.09	0.78296
	3530.54	0.73802	3530.54	0.19542	3530.54	0.61585	3530.54	0.23403	3530.54	0.81237	3530.61	0.78302
	3530.06	0.73803	3530.06	0.19543	3530.06	0.61587	3530.06	0.23403	3530.06	0.8124	3530.12	0.78309
	3529.57	0.73804	3529.57	0.19543	3529.57	0.61588	3529.57	0.23403	3529.57	0.81242	3529.64	0.78316
	3529.09	0.73805	3529.09	0.19543	3529.09	0.6159	3529.09	0.23403	3529.09	0.81245	3529.16	0.78323
	3528.61	0.73806	3528.61	0.19543	3528.61	0.61591	3528.61	0.23404	3528.61	0.81248	3528.68	0.78329
	3528.13	0.73807	3528.13	0.19544	3528.13	0.61593	3528.13	0.23404	3528.13	0.8125	3528.19	0.78336
	3527.65	0.73809	3527.65	0.19544	3527.65	0.61594	3527.65	0.23404	3527.65	0.81253	3527.71	0.78343
	3527.16	0.7381	3527.16	0.19544	3527.16	0.61596	3527.16	0.23405	3527.16	0.81256	3527.23	0.7835
	3526.68	0.73812	3526.68	0.19544	3526.68	0.61598	3526.68	0.23405	3526.68	0.81259	3526.75	0.78357
	3526.2	0.73813	3526.2	0.19544	3526.2	0.61599	3526.2	0.23406	3526.2	0.81262	3526.27	0.78365
	3525.72	0.73815	3525.72	0.19544	3525.72	0.61601	3525.72	0.23407	3525.72	0.81266	3525.78	0.78372
	3525.24	0.73818	3525.24	0.19545	3525.24	0.61603	3525.24	0.23407	3525.24	0.81269	3525.3	0.78379
	3524.75	0.7382	3524.75	0.19545	3524.75	0.61605	3524.75	0.23408	3524.75	0.81272	3524.82	0.78386
	3524.27	0.73822	3524.27	0.19546	3524.27	0.61606	3524.27	0.23409	3524.27	0.81274	3524.34	0.78393
	3523.79	0.73824	3523.79	0.19547	3523.79	0.61608	3523.79	0.23409	3523.79	0.81277	3523.86	0.784
	3523.31	0.73826	3523.31	0.19548	3523.31	0.6161	3523.31	0.2341	3523.31	0.81279	3523.37	0.78407
	3522.82	0.73827	3522.82	0.19548	3522.82	0.61611	3522.82	0.2341	3522.82	0.81281	3522.89	0.78414
	3522.34	0.73829	3522.34	0.19549	3522.34	0.61613	3522.34	0.23411	3522.34	0.81283	3522.41	0.78421
	3521.86	0.7383	3521.86	0.1955	3521.86	0.61615	3521.86	0.23411	3521.86	0.81285	3521.93	0.78428
	3521.38	0.7383	3521.38	0.1955	3521.38	0.61616	3521.38	0.23411	3521.38	0.81286	3521.45	0.78435
	3520.9	0.73831	3520.9	0.1955	3520.9	0.61617	3520.9	0.23411	3520.9	0.81288	3520.96	0.78442
	3520.41	0.73832	3520.41	0.1955	3520.41	0.61619	3520.41	0.23411	3520.41	0.81289	3520.48	0.78449
	3519.93	0.73832	3519.93	0.1955	3519.93	0.61621	3519.93	0.23412	3519.93	0.81291	3520	0.78456
	3519.45	0.73833	3519.45	0.1955	3519.45	0.61622	3519.45	0.23412	3519.45	0.81292	3519.52	0.78463
	3518.97	0.73835	3518.97	0.1955	3518.97	0.61624	3518.97	0.23413	3518.97	0.81294	3519.03	0.7847
	3518.49	0.73836	3518.49	0.1955	3518.49	0.61626	3518.49	0.23414	3518.49	0.81296	3518.55	0.78477
	3518	0.73838	3518	0.1955	3518	0.61628	3518	0.23414	3518	0.81298	3518.07	0.78484
	3517.52	0.7384	3517.52	0.1955	3517.52	0.6163	3517.52	0.23415	3517.52	0.81301	3517.59	0.78491
	3517.04	0.73842	3517.04	0.1955	3517.04	0.61632	3517.04	0.23416	3517.04	0.81303	3517.11	0.78498
	3516.56	0.73844	3516.56	0.1955	3516.56	0.61634	3516.56	0.23416	3516.56	0.81306	3516.62	0.78506
	3516.07	0.73846	3516.07	0.1955	3516.07	0.61636	3516.07	0.23417	3516.07	0.81309	3516.14	0.78513
	3515.59	0.73848	3515.59	0.1955	3515.59	0.61637	3515.59	0.23417	3515.59	0.81311	3515.66	0.7852
	3515.11	0.73849	3515.11	0.1955	3515.11	0.61639	3515.11	0.23417	3515.11	0.81314	3515.18	0.78527
	3514.63	0.73851	3514.63	0.1955	3514.63	0.6164	3514.63	0.23417	3514.63	0.81316	3514.7	0.78534
	3514.15	0.73852	3514.15	0.1955	3514.15	0.61642	3514.15	0.23417	3514.15	0.81319	3514.21	0.7854
	3513.66	0.73853	3513.66	0.1955	3513.66	0.61643	3513.66	0.23417	3513.66	0.81321	3513.73	0.78547
	3513.18	0.73853	3513.18	0.1955	3513.18	0.61644	3513.18	0.23417	3513.18	0.81324	3513.25	0.78553
	3512.7	0.73854	3512.7	0.1955	3512.7	0.61645	3512.7	0.23417	3512.7	0.81326	3512.77	0.78559
	3512.22	0.73855	3512.22	0.1955	3512.22	0.61646	3512.22	0.23417	3512.22	0.81328	3512.28	0.78566
	3511.74	0.73856	3511.74	0.1955	3511.74	0.61647	3511.74	0.23418	3511.74	0.81331	3511.8	0.78572
	3511.25	0.73857	3511.25	0.1955	3511.25	0.61648	3511.25	0.23418	3511.25	0.81333	3511.32	0.78578
	3510.77	0.73858	3510.77	0.1955	3510.77	0.61649	3510.77	0.23419	3510.77	0.81335	3510.84	0.78583
	3510.29	0.73859	3510.29	0.1955	3510.29	0.61651	3510.29	0.23419	3510.29	0.81337	3510.36	0.78589
	3509.81	0.7386	3509.81	0.19551	3509.81	0.61652	3509.81	0.2342	3509.81	0.81339	3509.87	0.78595
	3509.33	0.73862	3509.33	0.19551	3509.33	0.61654	3509.33	0.23421	3509.33	0.81341	3509.39	0.78601
	3508.84	0.73863	3508.84	0.19551	3508.84	0.61656	3508.84	0.23421	3508.84	0.81344	3508.91	0.78606
	3508.36	0.73865	3508.36	0.19551	3508.36	0.61658	3508.36	0.23422	3508.36	0.81346	3508.43	0.78612
	3507.88	0.73867	3507.88	0.19551	3507.88	0.6166	3507.88	0.23423	3507.88	0.81348	3507.95	0.78618
	3507.4	0.73869	3507.4	0.19551	3507.4	0.61662	3507.4	0.23423	3507.4	0.81351	3507.46	0.78623
	3506.91	0.73871	3506.91	0.19551	3506.91	0.61664	3506.91	0.23424	3506.91	0.81354	3506.98	0.78629
	3506.43	0.73873	3506.43	0.19552	3506.43	0.61667	3506.43	0.23425	3506.43	0.81357	3506.5	0.78635
	3505.95	0.73875	3505.95	0.19552	3505.95	0.6167	3505.95	0.23426	3505.95	0.8136	3506.02	0.7864
	3505.47	0.73878	3505.47	0.19552	3505.47	0.61673	3505.47	0.23427	3505.47	0.81363	3505.53	0.78646
	3504.99	0.7388	3504.99	0.19553	3504.99	0.61675	3504.99	0.23429	3504.99	0.81366	3505.05	0.78651
	3504.5	0.73883	3504.5	0.19553	3504.5	0.61678	3504.5	0.2343	3504.5	0.81369	3504.57	0.78657
	3504.02	0.73885	3504.02	0.19553	3504.02	0.61681	3504.02	0.23431	3504.02	0.81372	3504.09	0.78663
	3503.54	0.73888	3503.54	0.19554	3503.54	0.61683	3503.54	0.23432	3503.54	0.81376	3503.61	0.78668
	3503.06	0.7389	3503.06	0.19554	3503.06	0.61686	3503.06	0.23433	3503.06	0.81378	3503.12	0.78673
	3502.58	0.73892	3502.58	0.19555	3502.58	0.61688	3502.58	0.23434	3502.58	0.81381	3502.64	0.78679
	3502.09	0.73894	3502.09	0.19555	3502.09	0.6169	3502.09	0.23435	3502.09	0.81383	3502.16	0.78684
	3501.61	0.73896	3501.61	0.19555	3501.61	0.61691	3501.61	0.23435	3501.61	0.81385	3501.68	0.78689
	3501.13	0.73897	3501.13	0.19556	3501.13	0.61693	3501.13	0.23436	3501.13	0.81387	3501.2	0.78694
	3500.65	0.73898	3500.65	0.19556	3500.65	0.61694	3500.65	0.23436	3500.65	0.81389	3500.71	0.78699
	3500.17	0.73899	3500.17	0.19556	3500.17	0.61695	3500.17	0.23436	3500.17	0.81391	3500.23	0.78703
	3499.68	0.73901	3499.68	0.19557	3499.68	0.61696	3499.68	0.23436	3499.68	0.81392	3499.75	0.78708
	3499.2	0.73902	3499.2	0.19557	3499.2	0.61697	3499.2	0.23436	3499.2	0.81394	3499.27	0.78712
	3498.72	0.73903	3498.72	0.19557	3498.72	0.61698	3498.72	0.23437	3498.72	0.81395	3498.79	0.78716
	3498.24	0.73904	3498.24	0.19558	3498.24	0.61699	3498.24	0.23437	3498.24	0.81397	3498.3	0.7872
	3497.75	0.73905	3497.75	0.19558	3497.75	0.61701	3497.75	0.23437	3497.75	0.81399	3497.82	0.78724
	3497.27	0.73907	3497.27	0.19559	3497.27	0.61702	3497.27	0.23437	3497.27	0.81401	3497.34	0.78728
	3496.79	0.73908	3496.79	0.19559	3496.79	0.61704	3496.79	0.23438	3496.79	0.81403	3496.86	0.78732
	3496.31	0.73909	3496.31	0.1956	3496.31	0.61705	3496.31	0.23438	3496.31	0.81405	3496.37	0.78736
	3495.83	0.73911	3495.83	0.1956	3495.83	0.61707	3495.83	0.23438	3495.83	0.81408	3495.89	0.7874
	3495.34	0.73912	3495.34	0.19561	3495.34	0.61709	3495.34	0.23439	3495.34	0.8141	3495.41	0.78744
	3494.86	0.73914	3494.86	0.19562	3494.86	0.61711	3494.86	0.23439	3494.86	0.81412	3494.93	0.78748
	3494.38	0.73915	3494.38	0.19562	3494.38	0.61712	3494.38	0.23439	3494.38	0.81414	3494.45	0.78752
	3493.9	0.73916	3493.9	0.19563	3493.9	0.61714	3493.9	0.23439	3493.9	0.81416	3493.96	0.78755
	3493.42	0.73917	3493.42	0.19563	3493.42	0.61715	3493.42	0.23439	3493.42	0.81418	3493.48	0.78759
	3492.93	0.73918	3492.93	0.19563	3492.93	0.61717	3492.93	0.2344	3492.93	0.8142	3493	0.78762
	3492.45	0.73919	3492.45	0.19564	3492.45	0.61718	3492.45	0.2344	3492.45	0.81422	3492.52	0.78766
	3491.97	0.7392	3491.97	0.19564	3491.97	0.6172	3491.97	0.2344	3491.97	0.81424	3492.04	0.7877
	3491.49	0.73921	3491.49	0.19564	3491.49	0.61721	3491.49	0.23441	3491.49	0.81426	3491.55	0.78773
	3491	0.73922	3491	0.19565	3491	0.61722	3491	0.23441	3491	0.81429	3491.07	0.78776
	3490.52	0.73923	3490.52	0.19565	3490.52	0.61723	3490.52	0.23442	3490.52	0.81431	3490.59	0.7878
	3490.04	0.73924	3490.04	0.19565	3490.04	0.61725	3490.04	0.23442	3490.04	0.81434	3490.11	0.78783
	3489.56	0.73925	3489.56	0.19565	3489.56	0.61726	3489.56	0.23443	3489.56	0.81437	3489.62	0.78787
	3489.08	0.73926	3489.08	0.19565	3489.08	0.61727	3489.08	0.23443	3489.08	0.81439	3489.14	0.7879
	3488.59	0.73927	3488.59	0.19565	3488.59	0.61728	3488.59	0.23444	3488.59	0.81442	3488.66	0.78794
	3488.11	0.73927	3488.11	0.19566	3488.11	0.6173	3488.11	0.23444	3488.11	0.81445	3488.18	0.78797
	3487.63	0.73928	3487.63	0.19566	3487.63	0.61731	3487.63	0.23445	3487.63	0.81448	3487.7	0.78801
	3487.15	0.73929	3487.15	0.19565	3487.15	0.61732	3487.15	0.23445	3487.15	0.8145	3487.21	0.78804
	3486.67	0.7393	3486.67	0.19565	3486.67	0.61733	3486.67	0.23446	3486.67	0.81453	3486.73	0.78808
	3486.18	0.73931	3486.18	0.19565	3486.18	0.61735	3486.18	0.23446	3486.18	0.81455	3486.25	0.78811
	3485.7	0.73932	3485.7	0.19565	3485.7	0.61736	3485.7	0.23447	3485.7	0.81458	3485.77	0.78815
	3485.22	0.73933	3485.22	0.19565	3485.22	0.61738	3485.22	0.23448	3485.22	0.8146	3485.29	0.78818
	3484.74	0.73935	3484.74	0.19565	3484.74	0.6174	3484.74	0.23448	3484.74	0.81462	3484.8	0.78821
	3484.26	0.73936	3484.26	0.19566	3484.26	0.61741	3484.26	0.23449	3484.26	0.81464	3484.32	0.78825
	3483.77	0.73938	3483.77	0.19566	3483.77	0.61744	3483.77	0.2345	3483.77	0.81466	3483.84	0.78829
	3483.29	0.7394	3483.29	0.19566	3483.29	0.61746	3483.29	0.23451	3483.29	0.81469	3483.36	0.78832
	3482.81	0.73942	3482.81	0.19567	3482.81	0.61748	3482.81	0.23452	3482.81	0.81471	3482.87	0.78836
	3482.33	0.73944	3482.33	0.19567	3482.33	0.61751	3482.33	0.23454	3482.33	0.81474	3482.39	0.78839
	3481.84	0.73946	3481.84	0.19568	3481.84	0.61753	3481.84	0.23455	3481.84	0.81476	3481.91	0.78843
	3481.36	0.73949	3481.36	0.19568	3481.36	0.61756	3481.36	0.23456	3481.36	0.81479	3481.43	0.78847
	3480.88	0.73951	3480.88	0.19569	3480.88	0.61759	3480.88	0.23457	3480.88	0.81481	3480.95	0.78851
	3480.4	0.73953	3480.4	0.19569	3480.4	0.61761	3480.4	0.23458	3480.4	0.81484	3480.46	0.78854
	3479.92	0.73956	3479.92	0.1957	3479.92	0.61763	3479.92	0.23459	3479.92	0.81486	3479.98	0.78858
	3479.43	0.73958	3479.43	0.1957	3479.43	0.61765	3479.43	0.23459	3479.43	0.81488	3479.5	0.78862
	3478.95	0.7396	3478.95	0.19571	3478.95	0.61767	3478.95	0.2346	3478.95	0.8149	3479.02	0.78865
	3478.47	0.73961	3478.47	0.19571	3478.47	0.61768	3478.47	0.23461	3478.47	0.81492	3478.54	0.78869
	3477.99	0.73963	3477.99	0.19572	3477.99	0.61769	3477.99	0.23461	3477.99	0.81494	3478.05	0.78872
	3477.51	0.73964	3477.51	0.19572	3477.51	0.6177	3477.51	0.23461	3477.51	0.81495	3477.57	0.78876
	3477.02	0.73965	3477.02	0.19572	3477.02	0.6177	3477.02	0.23461	3477.02	0.81496	3477.09	0.78879
	3476.54	0.73966	3476.54	0.19572	3476.54	0.61771	3476.54	0.23462	3476.54	0.81498	3476.61	0.78883
	3476.06	0.73967	3476.06	0.19572	3476.06	0.61771	3476.06	0.23462	3476.06	0.81499	3476.13	0.78887
	3475.58	0.73967	3475.58	0.19571	3475.58	0.61772	3475.58	0.23462	3475.58	0.815	3475.64	0.7889
	3475.1	0.73968	3475.1	0.19571	3475.1	0.61772	3475.1	0.23463	3475.1	0.81502	3475.16	0.78894
	3474.61	0.73969	3474.61	0.19571	3474.61	0.61773	3474.61	0.23463	3474.61	0.81504	3474.68	0.78897
	3474.13	0.7397	3474.13	0.19571	3474.13	0.61774	3474.13	0.23464	3474.13	0.81506	3474.2	0.78901
	3473.65	0.73972	3473.65	0.19571	3473.65	0.61776	3473.65	0.23465	3473.65	0.81509	3473.71	0.78905
	3473.17	0.73974	3473.17	0.19571	3473.17	0.61778	3473.17	0.23466	3473.17	0.81512	3473.23	0.78909
	3472.68	0.73976	3472.68	0.19572	3472.68	0.6178	3472.68	0.23468	3472.68	0.81515	3472.75	0.78912
	3472.2	0.73979	3472.2	0.19572	3472.2	0.61783	3472.2	0.23469	3472.2	0.81519	3472.27	0.78916
	3471.72	0.73982	3471.72	0.19573	3471.72	0.61786	3471.72	0.23471	3471.72	0.81523	3471.79	0.7892
	3471.24	0.73985	3471.24	0.19574	3471.24	0.61789	3471.24	0.23473	3471.24	0.81527	3471.3	0.78924
	3470.76	0.73989	3470.76	0.19575	3470.76	0.61791	3470.76	0.23475	3470.76	0.81531	3470.82	0.78928
	3470.27	0.73992	3470.27	0.19575	3470.27	0.61794	3470.27	0.23477	3470.27	0.81535	3470.34	0.78933
	3469.79	0.73995	3469.79	0.19576	3469.79	0.61797	3469.79	0.23478	3469.79	0.81539	3469.86	0.78937
	3469.31	0.73998	3469.31	0.19577	3469.31	0.61799	3469.31	0.2348	3469.31	0.81542	3469.38	0.78941
	3468.83	0.74001	3468.83	0.19578	3468.83	0.61801	3468.83	0.23481	3468.83	0.81545	3468.89	0.78945
	3468.35	0.74003	3468.35	0.19578	3468.35	0.61803	3468.35	0.23481	3468.35	0.81548	3468.41	0.78949
	3467.86	0.74004	3467.86	0.19579	3467.86	0.61804	3467.86	0.23481	3467.86	0.8155	3467.93	0.78953
	3467.38	0.74005	3467.38	0.19579	3467.38	0.61805	3467.38	0.23482	3467.38	0.81552	3467.45	0.78957
	3466.9	0.74006	3466.9	0.19579	3466.9	0.61805	3466.9	0.23481	3466.9	0.81554	3466.96	0.78961
	3466.42	0.74006	3466.42	0.19579	3466.42	0.61806	3466.42	0.23481	3466.42	0.81555	3466.48	0.78965
	3465.93	0.74006	3465.93	0.19578	3465.93	0.61806	3465.93	0.2348	3465.93	0.81556	3466	0.78968
	3465.45	0.74005	3465.45	0.19578	3465.45	0.61805	3465.45	0.2348	3465.45	0.81556	3465.52	0.78972
	3464.97	0.74005	3464.97	0.19578	3464.97	0.61805	3464.97	0.23479	3464.97	0.81557	3465.04	0.78976
	3464.49	0.74004	3464.49	0.19578	3464.49	0.61805	3464.49	0.23479	3464.49	0.81557	3464.55	0.78979
	3464.01	0.74004	3464.01	0.19578	3464.01	0.61805	3464.01	0.23479	3464.01	0.81558	3464.07	0.78983
	3463.52	0.74003	3463.52	0.19578	3463.52	0.61806	3463.52	0.23479	3463.52	0.81559	3463.59	0.78987
	3463.04	0.74003	3463.04	0.19578	3463.04	0.61806	3463.04	0.23479	3463.04	0.8156	3463.11	0.7899
	3462.56	0.74004	3462.56	0.19578	3462.56	0.61807	3462.56	0.23479	3462.56	0.81561	3462.63	0.78994
	3462.08	0.74004	3462.08	0.19579	3462.08	0.61808	3462.08	0.2348	3462.08	0.81563	3462.14	0.78998
	3461.6	0.74005	3461.6	0.19579	3461.6	0.61809	3461.6	0.2348	3461.6	0.81565	3461.66	0.79002
	3461.11	0.74006	3461.11	0.1958	3461.11	0.61811	3461.11	0.23481	3461.11	0.81567	3461.18	0.79006
	3460.63	0.74008	3460.63	0.1958	3460.63	0.61813	3460.63	0.23482	3460.63	0.81569	3460.7	0.79011
	3460.15	0.74009	3460.15	0.1958	3460.15	0.61814	3460.15	0.23483	3460.15	0.81571	3460.22	0.79015
	3459.67	0.74011	3459.67	0.19581	3459.67	0.61816	3459.67	0.23484	3459.67	0.81574	3459.73	0.79019
	3459.19	0.74013	3459.19	0.19581	3459.19	0.61818	3459.19	0.23485	3459.19	0.81576	3459.25	0.79023
	3458.7	0.74014	3458.7	0.19581	3458.7	0.6182	3458.7	0.23486	3458.7	0.81579	3458.77	0.79027
	3458.22	0.74016	3458.22	0.19582	3458.22	0.61821	3458.22	0.23487	3458.22	0.81581	3458.29	0.79031
	3457.74	0.74017	3457.74	0.19582	3457.74	0.61823	3457.74	0.23488	3457.74	0.81583	3457.8	0.79036
	3457.26	0.74019	3457.26	0.19582	3457.26	0.61825	3457.26	0.23488	3457.26	0.81586	3457.32	0.79039
	3456.77	0.7402	3456.77	0.19583	3456.77	0.61826	3456.77	0.23489	3456.77	0.81588	3456.84	0.79043
	3456.29	0.74021	3456.29	0.19583	3456.29	0.61828	3456.29	0.2349	3456.29	0.8159	3456.36	0.79047
	3455.81	0.74022	3455.81	0.19583	3455.81	0.6183	3455.81	0.23491	3455.81	0.81592	3455.88	0.79051
	3455.33	0.74023	3455.33	0.19584	3455.33	0.61831	3455.33	0.23491	3455.33	0.81595	3455.39	0.79055
	3454.85	0.74023	3454.85	0.19584	3454.85	0.61833	3454.85	0.23492	3454.85	0.81597	3454.91	0.79059
	3454.36	0.74024	3454.36	0.19585	3454.36	0.61835	3454.36	0.23493	3454.36	0.816	3454.43	0.79063
	3453.88	0.74025	3453.88	0.19585	3453.88	0.61837	3453.88	0.23494	3453.88	0.81602	3453.95	0.79067
	3453.4	0.74026	3453.4	0.19586	3453.4	0.61839	3453.4	0.23495	3453.4	0.81605	3453.47	0.79071
	3452.92	0.74026	3452.92	0.19586	3452.92	0.61841	3452.92	0.23496	3452.92	0.81608	3452.98	0.79075
	3452.44	0.74027	3452.44	0.19587	3452.44	0.61843	3452.44	0.23497	3452.44	0.8161	3452.5	0.79078
	3451.95	0.74028	3451.95	0.19588	3451.95	0.61845	3451.95	0.23497	3451.95	0.81613	3452.02	0.79082
	3451.47	0.74029	3451.47	0.19588	3451.47	0.61847	3451.47	0.23498	3451.47	0.81615	3451.54	0.79086
	3450.99	0.7403	3450.99	0.19589	3450.99	0.61848	3450.99	0.23499	3450.99	0.81618	3451.05	0.7909
	3450.51	0.74031	3450.51	0.19589	3450.51	0.6185	3450.51	0.235	3450.51	0.8162	3450.57	0.79093
	3450.02	0.74032	3450.02	0.1959	3450.02	0.61851	3450.02	0.23501	3450.02	0.81622	3450.09	0.79097
	3449.54	0.74033	3449.54	0.1959	3449.54	0.61852	3449.54	0.23501	3449.54	0.81624	3449.61	0.791
	3449.06	0.74033	3449.06	0.1959	3449.06	0.61854	3449.06	0.23502	3449.06	0.81626	3449.13	0.79104
	3448.58	0.74034	3448.58	0.1959	3448.58	0.61855	3448.58	0.23502	3448.58	0.81628	3448.64	0.79107
	3448.1	0.74035	3448.1	0.19591	3448.1	0.61855	3448.1	0.23503	3448.1	0.81629	3448.16	0.79111
	3447.61	0.74035	3447.61	0.19591	3447.61	0.61856	3447.61	0.23504	3447.61	0.81631	3447.68	0.79114
	3447.13	0.74036	3447.13	0.19591	3447.13	0.61857	3447.13	0.23505	3447.13	0.81633	3447.2	0.79117
	3446.65	0.74036	3446.65	0.19591	3446.65	0.61858	3446.65	0.23505	3446.65	0.81634	3446.72	0.7912
	3446.17	0.74037	3446.17	0.19591	3446.17	0.61859	3446.17	0.23506	3446.17	0.81636	3446.23	0.79123
	3445.69	0.74037	3445.69	0.19591	3445.69	0.6186	3445.69	0.23507	3445.69	0.81637	3445.75	0.79126
	3445.2	0.74038	3445.2	0.19591	3445.2	0.61861	3445.2	0.23508	3445.2	0.81638	3445.27	0.79129
	3444.72	0.74039	3444.72	0.19591	3444.72	0.61862	3444.72	0.23509	3444.72	0.8164	3444.79	0.79131
	3444.24	0.7404	3444.24	0.19591	3444.24	0.61863	3444.24	0.2351	3444.24	0.81641	3444.3	0.79134
	3443.76	0.74041	3443.76	0.19591	3443.76	0.61864	3443.76	0.23511	3443.76	0.81642	3443.82	0.79137
	3443.28	0.74042	3443.28	0.19591	3443.28	0.61865	3443.28	0.23512	3443.28	0.81643	3443.34	0.79139
	3442.79	0.74043	3442.79	0.19591	3442.79	0.61866	3442.79	0.23513	3442.79	0.81645	3442.86	0.79141
	3442.31	0.74044	3442.31	0.19592	3442.31	0.61868	3442.31	0.23513	3442.31	0.81646	3442.38	0.79144
	3441.83	0.74045	3441.83	0.19592	3441.83	0.61869	3441.83	0.23514	3441.83	0.81648	3441.89	0.79146
	3441.35	0.74046	3441.35	0.19592	3441.35	0.61871	3441.35	0.23515	3441.35	0.8165	3441.41	0.79148
	3440.86	0.74048	3440.86	0.19593	3440.86	0.61873	3440.86	0.23516	3440.86	0.81652	3440.93	0.79151
	3440.38	0.7405	3440.38	0.19594	3440.38	0.61875	3440.38	0.23517	3440.38	0.81655	3440.45	0.79153
	3439.9	0.74051	3439.9	0.19595	3439.9	0.61877	3439.9	0.23518	3439.9	0.81658	3439.97	0.79155
	3439.42	0.74054	3439.42	0.19596	3439.42	0.6188	3439.42	0.23519	3439.42	0.81661	3439.48	0.79157
	3438.94	0.74056	3438.94	0.19597	3438.94	0.61883	3438.94	0.23521	3438.94	0.81664	3439	0.79159
	3438.45	0.74059	3438.45	0.19598	3438.45	0.61886	3438.45	0.23522	3438.45	0.81667	3438.52	0.79162
	3437.97	0.74061	3437.97	0.19599	3437.97	0.61888	3437.97	0.23524	3437.97	0.81671	3438.04	0.79164
	3437.49	0.74064	3437.49	0.196	3437.49	0.61891	3437.49	0.23526	3437.49	0.81674	3437.56	0.79166
	3437.01	0.74066	3437.01	0.19602	3437.01	0.61894	3437.01	0.23527	3437.01	0.81678	3437.07	0.79168
	3436.53	0.74069	3436.53	0.19603	3436.53	0.61896	3436.53	0.23529	3436.53	0.81681	3436.59	0.79169
	3436.04	0.74071	3436.04	0.19604	3436.04	0.61898	3436.04	0.2353	3436.04	0.81683	3436.11	0.79171
	3435.56	0.74073	3435.56	0.19605	3435.56	0.61899	3435.56	0.23532	3435.56	0.81685	3435.63	0.79172
	3435.08	0.74074	3435.08	0.19606	3435.08	0.619	3435.08	0.23533	3435.08	0.81687	3435.14	0.79174
	3434.6	0.74075	3434.6	0.19606	3434.6	0.61901	3434.6	0.23533	3434.6	0.81689	3434.66	0.79175
	3434.12	0.74075	3434.12	0.19607	3434.12	0.61902	3434.12	0.23534	3434.12	0.8169	3434.18	0.79176
	3433.63	0.74075	3433.63	0.19607	3433.63	0.61902	3433.63	0.23534	3433.63	0.81691	3433.7	0.79177
	3433.15	0.74075	3433.15	0.19607	3433.15	0.61902	3433.15	0.23534	3433.15	0.81691	3433.22	0.79177
	3432.67	0.74075	3432.67	0.19607	3432.67	0.61902	3432.67	0.23534	3432.67	0.81692	3432.73	0.79177
	3432.19	0.74075	3432.19	0.19607	3432.19	0.61902	3432.19	0.23534	3432.19	0.81692	3432.25	0.79178
	3431.7	0.74075	3431.7	0.19607	3431.7	0.61902	3431.7	0.23535	3431.7	0.81692	3431.77	0.79178
	3431.22	0.74074	3431.22	0.19607	3431.22	0.61902	3431.22	0.23535	3431.22	0.81693	3431.29	0.79178
	3430.74	0.74074	3430.74	0.19607	3430.74	0.61902	3430.74	0.23535	3430.74	0.81693	3430.81	0.79178
	3430.26	0.74075	3430.26	0.19607	3430.26	0.61903	3430.26	0.23536	3430.26	0.81694	3430.32	0.79178
	3429.78	0.74075	3429.78	0.19607	3429.78	0.61903	3429.78	0.23536	3429.78	0.81695	3429.84	0.79178
	3429.29	0.74075	3429.29	0.19606	3429.29	0.61903	3429.29	0.23537	3429.29	0.81696	3429.36	0.79178
	3428.81	0.74075	3428.81	0.19606	3428.81	0.61903	3428.81	0.23537	3428.81	0.81696	3428.88	0.79178
	3428.33	0.74076	3428.33	0.19606	3428.33	0.61904	3428.33	0.23538	3428.33	0.81697	3428.39	0.79178
	3427.85	0.74076	3427.85	0.19606	3427.85	0.61904	3427.85	0.23538	3427.85	0.81698	3427.91	0.79178
	3427.37	0.74077	3427.37	0.19606	3427.37	0.61905	3427.37	0.23539	3427.37	0.81699	3427.43	0.79178
	3426.88	0.74077	3426.88	0.19606	3426.88	0.61905	3426.88	0.23539	3426.88	0.81699	3426.95	0.79178
	3426.4	0.74077	3426.4	0.19606	3426.4	0.61906	3426.4	0.2354	3426.4	0.817	3426.47	0.79178
	3425.92	0.74078	3425.92	0.19606	3425.92	0.61907	3425.92	0.2354	3425.92	0.81701	3425.98	0.79178
	3425.44	0.74078	3425.44	0.19606	3425.44	0.61908	3425.44	0.23541	3425.44	0.81702	3425.5	0.79178
	3424.95	0.74079	3424.95	0.19606	3424.95	0.61909	3424.95	0.23542	3424.95	0.81703	3425.02	0.79178
	3424.47	0.74079	3424.47	0.19607	3424.47	0.6191	3424.47	0.23542	3424.47	0.81704	3424.54	0.79178
	3423.99	0.7408	3423.99	0.19607	3423.99	0.61911	3423.99	0.23543	3423.99	0.81706	3424.06	0.79178
	3423.51	0.74081	3423.51	0.19607	3423.51	0.61913	3423.51	0.23544	3423.51	0.81707	3423.57	0.79177
	3423.03	0.74082	3423.03	0.19608	3423.03	0.61914	3423.03	0.23545	3423.03	0.81709	3423.09	0.79177
	3422.54	0.74083	3422.54	0.19608	3422.54	0.61915	3422.54	0.23546	3422.54	0.81711	3422.61	0.79177
	3422.06	0.74084	3422.06	0.19609	3422.06	0.61917	3422.06	0.23547	3422.06	0.81713	3422.13	0.79177
	3421.58	0.74085	3421.58	0.19609	3421.58	0.61918	3421.58	0.23548	3421.58	0.81715	3421.65	0.79176
	3421.1	0.74086	3421.1	0.1961	3421.1	0.61919	3421.1	0.23549	3421.1	0.81717	3421.16	0.79176
	3420.62	0.74087	3420.62	0.1961	3420.62	0.6192	3420.62	0.2355	3420.62	0.81718	3420.68	0.79176
	3420.13	0.74088	3420.13	0.19611	3420.13	0.61921	3420.13	0.2355	3420.13	0.8172	3420.2	0.79175
	3419.65	0.74089	3419.65	0.19611	3419.65	0.61922	3419.65	0.23551	3419.65	0.81722	3419.72	0.79175
	3419.17	0.7409	3419.17	0.19612	3419.17	0.61924	3419.17	0.23551	3419.17	0.81723	3419.23	0.79174
	3418.69	0.74091	3418.69	0.19612	3418.69	0.61925	3418.69	0.23552	3418.69	0.81725	3418.75	0.79174
	3418.21	0.74093	3418.21	0.19613	3418.21	0.61926	3418.21	0.23553	3418.21	0.81727	3418.27	0.79173
	3417.72	0.74094	3417.72	0.19614	3417.72	0.61928	3417.72	0.23553	3417.72	0.81728	3417.79	0.79173
	3417.24	0.74095	3417.24	0.19614	3417.24	0.6193	3417.24	0.23554	3417.24	0.8173	3417.31	0.79172
	3416.76	0.74097	3416.76	0.19615	3416.76	0.61931	3416.76	0.23555	3416.76	0.81732	3416.82	0.79171
	3416.28	0.74098	3416.28	0.19616	3416.28	0.61933	3416.28	0.23556	3416.28	0.81734	3416.34	0.79171
	3415.79	0.74099	3415.79	0.19617	3415.79	0.61935	3415.79	0.23557	3415.79	0.81736	3415.86	0.7917
	3415.31	0.74101	3415.31	0.19617	3415.31	0.61937	3415.31	0.23559	3415.31	0.81739	3415.38	0.79169
	3414.83	0.74102	3414.83	0.19618	3414.83	0.61939	3414.83	0.2356	3414.83	0.81741	3414.9	0.79168
	3414.35	0.74104	3414.35	0.19619	3414.35	0.6194	3414.35	0.23561	3414.35	0.81743	3414.41	0.79168
	3413.87	0.74105	3413.87	0.19619	3413.87	0.61942	3413.87	0.23563	3413.87	0.81745	3413.93	0.79167
	3413.38	0.74107	3413.38	0.1962	3413.38	0.61943	3413.38	0.23564	3413.38	0.81748	3413.45	0.79166
	3412.9	0.74108	3412.9	0.1962	3412.9	0.61944	3412.9	0.23565	3412.9	0.8175	3412.97	0.79165
	3412.42	0.7411	3412.42	0.19621	3412.42	0.61946	3412.42	0.23566	3412.42	0.81752	3412.48	0.79164
	3411.94	0.74111	3411.94	0.19621	3411.94	0.61947	3411.94	0.23567	3411.94	0.81754	3412	0.79163
	3411.46	0.74112	3411.46	0.19622	3411.46	0.61948	3411.46	0.23568	3411.46	0.81756	3411.52	0.79162
	3410.97	0.74114	3410.97	0.19623	3410.97	0.6195	3410.97	0.23569	3410.97	0.81758	3411.04	0.79161
	3410.49	0.74115	3410.49	0.19623	3410.49	0.61951	3410.49	0.2357	3410.49	0.8176	3410.56	0.7916
	3410.01	0.74116	3410.01	0.19624	3410.01	0.61953	3410.01	0.23571	3410.01	0.81761	3410.07	0.79159
	3409.53	0.74117	3409.53	0.19625	3409.53	0.61954	3409.53	0.23572	3409.53	0.81763	3409.59	0.79158
	3409.05	0.74118	3409.05	0.19625	3409.05	0.61955	3409.05	0.23573	3409.05	0.81765	3409.11	0.79157
	3408.56	0.74119	3408.56	0.19626	3408.56	0.61957	3408.56	0.23574	3408.56	0.81767	3408.63	0.79156
	3408.08	0.7412	3408.08	0.19627	3408.08	0.61958	3408.08	0.23575	3408.08	0.81769	3408.15	0.79155
	3407.6	0.7412	3407.6	0.19628	3407.6	0.61959	3407.6	0.23576	3407.6	0.81771	3407.66	0.79154
	3407.12	0.74121	3407.12	0.19628	3407.12	0.6196	3407.12	0.23577	3407.12	0.81773	3407.18	0.79152
	3406.63	0.74121	3406.63	0.19629	3406.63	0.61961	3406.63	0.23579	3406.63	0.81774	3406.7	0.79151
	3406.15	0.74122	3406.15	0.19629	3406.15	0.61963	3406.15	0.2358	3406.15	0.81777	3406.22	0.7915
	3405.67	0.74123	3405.67	0.1963	3405.67	0.61964	3405.67	0.23581	3405.67	0.81779	3405.73	0.79149
	3405.19	0.74124	3405.19	0.1963	3405.19	0.61966	3405.19	0.23583	3405.19	0.81782	3405.25	0.79148
	3404.71	0.74126	3404.71	0.19631	3404.71	0.61968	3404.71	0.23585	3404.71	0.81785	3404.77	0.79147
	3404.22	0.74127	3404.22	0.19632	3404.22	0.61971	3404.22	0.23587	3404.22	0.81788	3404.29	0.79146
	3403.74	0.7413	3403.74	0.19633	3403.74	0.61973	3403.74	0.23589	3403.74	0.81791	3403.81	0.79145
	3403.26	0.74132	3403.26	0.19634	3403.26	0.61976	3403.26	0.23591	3403.26	0.81795	3403.32	0.79144
	3402.78	0.74134	3402.78	0.19635	3402.78	0.61979	3402.78	0.23593	3402.78	0.81799	3402.84	0.79143
	3402.3	0.74137	3402.3	0.19636	3402.3	0.61982	3402.3	0.23595	3402.3	0.81803	3402.36	0.79142
	3401.81	0.74139	3401.81	0.19636	3401.81	0.61985	3401.81	0.23597	3401.81	0.81807	3401.88	0.79141
	3401.33	0.74141	3401.33	0.19637	3401.33	0.61987	3401.33	0.23599	3401.33	0.8181	3401.4	0.7914
	3400.85	0.74142	3400.85	0.19638	3400.85	0.61989	3400.85	0.23601	3400.85	0.81812	3400.91	0.79139
	3400.37	0.74142	3400.37	0.19638	3400.37	0.6199	3400.37	0.23602	3400.37	0.81814	3400.43	0.79137
	3399.88	0.74142	3399.88	0.19638	3399.88	0.61991	3399.88	0.23602	3399.88	0.81815	3399.95	0.79136
	3399.4	0.74142	3399.4	0.19638	3399.4	0.61991	3399.4	0.23603	3399.4	0.81816	3399.47	0.79134
	3398.92	0.7414	3398.92	0.19637	3398.92	0.61991	3398.92	0.23603	3398.92	0.81816	3398.99	0.79131
	3398.44	0.74139	3398.44	0.19637	3398.44	0.61991	3398.44	0.23602	3398.44	0.81815	3398.5	0.79129
	3397.96	0.74137	3397.96	0.19636	3397.96	0.6199	3397.96	0.23602	3397.96	0.81815	3398.02	0.79126
	3397.47	0.74135	3397.47	0.19636	3397.47	0.61989	3397.47	0.23602	3397.47	0.81814	3397.54	0.79124
	3396.99	0.74134	3396.99	0.19635	3396.99	0.61989	3396.99	0.23602	3396.99	0.81814	3397.06	0.79121
	3396.51	0.74133	3396.51	0.19635	3396.51	0.61989	3396.51	0.23603	3396.51	0.81814	3396.57	0.79118
	3396.03	0.74133	3396.03	0.19636	3396.03	0.61989	3396.03	0.23603	3396.03	0.81815	3396.09	0.79116
	3395.55	0.74133	3395.55	0.19636	3395.55	0.6199	3395.55	0.23605	3395.55	0.81816	3395.61	0.79113
	3395.06	0.74135	3395.06	0.19637	3395.06	0.61992	3395.06	0.23606	3395.06	0.81818	3395.13	0.79111
	3394.58	0.74136	3394.58	0.19638	3394.58	0.61993	3394.58	0.23608	3394.58	0.81821	3394.65	0.79109
	3394.1	0.74139	3394.1	0.19639	3394.1	0.61996	3394.1	0.2361	3394.1	0.81824	3394.16	0.79107
	3393.62	0.74141	3393.62	0.1964	3393.62	0.61998	3393.62	0.23613	3393.62	0.81828	3393.68	0.79106
	3393.14	0.74144	3393.14	0.19641	3393.14	0.62	3393.14	0.23615	3393.14	0.81832	3393.2	0.79104
	3392.65	0.74146	3392.65	0.19642	3392.65	0.62003	3392.65	0.23617	3392.65	0.81835	3392.72	0.79102
	3392.17	0.74148	3392.17	0.19643	3392.17	0.62004	3392.17	0.23619	3392.17	0.81838	3392.24	0.791
	3391.69	0.7415	3391.69	0.19644	3391.69	0.62006	3391.69	0.2362	3391.69	0.8184	3391.75	0.79097
	3391.21	0.7415	3391.21	0.19645	3391.21	0.62007	3391.21	0.23621	3391.21	0.81842	3391.27	0.79094
	3390.72	0.74151	3390.72	0.19645	3390.72	0.62007	3390.72	0.23621	3390.72	0.81844	3390.79	0.79091
	3390.24	0.7415	3390.24	0.19645	3390.24	0.62007	3390.24	0.23621	3390.24	0.81844	3390.31	0.79088
	3389.76	0.74149	3389.76	0.19645	3389.76	0.62007	3389.76	0.23621	3389.76	0.81845	3389.82	0.79084
	3389.28	0.74148	3389.28	0.19644	3389.28	0.62006	3389.28	0.23621	3389.28	0.81845	3389.34	0.7908
	3388.8	0.74147	3388.8	0.19644	3388.8	0.62005	3388.8	0.2362	3388.8	0.81844	3388.86	0.79076
	3388.31	0.74145	3388.31	0.19644	3388.31	0.62004	3388.31	0.2362	3388.31	0.81844	3388.38	0.79072
	3387.83	0.74144	3387.83	0.19644	3387.83	0.62004	3387.83	0.2362	3387.83	0.81844	3387.9	0.79068
	3387.35	0.74143	3387.35	0.19643	3387.35	0.62003	3387.35	0.23619	3387.35	0.81845	3387.41	0.79064
	3386.87	0.74142	3386.87	0.19643	3386.87	0.62003	3386.87	0.23619	3386.87	0.81845	3386.93	0.7906
	3386.39	0.74141	3386.39	0.19643	3386.39	0.62003	3386.39	0.23619	3386.39	0.81846	3386.45	0.79056
	3385.9	0.74141	3385.9	0.19644	3385.9	0.62004	3385.9	0.2362	3385.9	0.81847	3385.97	0.79053
	3385.42	0.74141	3385.42	0.19644	3385.42	0.62004	3385.42	0.2362	3385.42	0.81848	3385.49	0.79049
	3384.94	0.74141	3384.94	0.19644	3384.94	0.62005	3384.94	0.2362	3384.94	0.81849	3385	0.79046
	3384.46	0.74142	3384.46	0.19645	3384.46	0.62006	3384.46	0.23621	3384.46	0.81851	3384.52	0.79042
	3383.98	0.74142	3383.98	0.19645	3383.98	0.62007	3383.98	0.23622	3383.98	0.81852	3384.04	0.79039
	3383.49	0.74143	3383.49	0.19646	3383.49	0.62008	3383.49	0.23622	3383.49	0.81853	3383.56	0.79036
	3383.01	0.74144	3383.01	0.19646	3383.01	0.62009	3383.01	0.23623	3383.01	0.81855	3383.07	0.79032
	3382.53	0.74144	3382.53	0.19647	3382.53	0.6201	3382.53	0.23624	3382.53	0.81856	3382.59	0.79029
	3382.05	0.74145	3382.05	0.19648	3382.05	0.62011	3382.05	0.23625	3382.05	0.81858	3382.11	0.79026
	3381.56	0.74146	3381.56	0.19649	3381.56	0.62012	3381.56	0.23626	3381.56	0.8186	3381.63	0.79022
	3381.08	0.74147	3381.08	0.19649	3381.08	0.62013	3381.08	0.23628	3381.08	0.81861	3381.15	0.79019
	3380.6	0.74148	3380.6	0.1965	3380.6	0.62015	3380.6	0.23629	3380.6	0.81863	3380.66	0.79015
	3380.12	0.74149	3380.12	0.19651	3380.12	0.62016	3380.12	0.2363	3380.12	0.81865	3380.18	0.79011
	3379.64	0.74151	3379.64	0.19652	3379.64	0.62017	3379.64	0.23632	3379.64	0.81867	3379.7	0.79008
	3379.15	0.74152	3379.15	0.19653	3379.15	0.62018	3379.15	0.23633	3379.15	0.81869	3379.22	0.79004
	3378.67	0.74153	3378.67	0.19654	3378.67	0.62019	3378.67	0.23635	3378.67	0.81871	3378.74	0.79
	3378.19	0.74154	3378.19	0.19655	3378.19	0.62021	3378.19	0.23636	3378.19	0.81873	3378.25	0.78997
	3377.71	0.74155	3377.71	0.19655	3377.71	0.62022	3377.71	0.23637	3377.71	0.81875	3377.77	0.78993
	3377.23	0.74156	3377.23	0.19656	3377.23	0.62023	3377.23	0.23638	3377.23	0.81876	3377.29	0.78989
	3376.74	0.74157	3376.74	0.19657	3376.74	0.62024	3376.74	0.23639	3376.74	0.81878	3376.81	0.78985
	3376.26	0.74158	3376.26	0.19658	3376.26	0.62025	3376.26	0.2364	3376.26	0.81879	3376.33	0.78981
	3375.78	0.74159	3375.78	0.19658	3375.78	0.62026	3375.78	0.23641	3375.78	0.81881	3375.84	0.78977
	3375.3	0.74159	3375.3	0.19659	3375.3	0.62027	3375.3	0.23641	3375.3	0.81882	3375.36	0.78973
	3374.81	0.7416	3374.81	0.1966	3374.81	0.62028	3374.81	0.23642	3374.81	0.81884	3374.88	0.78969
	3374.33	0.74161	3374.33	0.19661	3374.33	0.6203	3374.33	0.23643	3374.33	0.81886	3374.4	0.78965
	3373.85	0.74163	3373.85	0.19662	3373.85	0.62032	3373.85	0.23645	3373.85	0.81888	3373.91	0.78961
	3373.37	0.74164	3373.37	0.19663	3373.37	0.62034	3373.37	0.23646	3373.37	0.81891	3373.43	0.78957
	3372.89	0.74166	3372.89	0.19664	3372.89	0.62036	3372.89	0.23648	3372.89	0.81894	3372.95	0.78953
	3372.4	0.74168	3372.4	0.19665	3372.4	0.62039	3372.4	0.2365	3372.4	0.81897	3372.47	0.78949
	3371.92	0.74171	3371.92	0.19666	3371.92	0.62042	3371.92	0.23652	3371.92	0.81901	3371.99	0.78946
	3371.44	0.74173	3371.44	0.19666	3371.44	0.62044	3371.44	0.23654	3371.44	0.81904	3371.5	0.78942
	3370.96	0.74176	3370.96	0.19667	3370.96	0.62047	3370.96	0.23656	3370.96	0.81908	3371.02	0.78938
	3370.48	0.74178	3370.48	0.19668	3370.48	0.6205	3370.48	0.23657	3370.48	0.81911	3370.54	0.78934
	3369.99	0.7418	3369.99	0.19668	3369.99	0.62052	3369.99	0.23659	3369.99	0.81914	3370.06	0.7893
	3369.51	0.74182	3369.51	0.19669	3369.51	0.62054	3369.51	0.2366	3369.51	0.81916	3369.58	0.78926
	3369.03	0.74183	3369.03	0.19669	3369.03	0.62055	3369.03	0.23661	3369.03	0.81919	3369.09	0.78922
	3368.55	0.74183	3368.55	0.19669	3368.55	0.62056	3368.55	0.23662	3368.55	0.8192	3368.61	0.78917
	3368.07	0.74183	3368.07	0.19669	3368.07	0.62056	3368.07	0.23662	3368.07	0.81921	3368.13	0.78912
	3367.58	0.74182	3367.58	0.19669	3367.58	0.62056	3367.58	0.23662	3367.58	0.81922	3367.65	0.78907
	3367.1	0.74181	3367.1	0.19669	3367.1	0.62056	3367.1	0.23662	3367.1	0.81922	3367.16	0.78901
	3366.62	0.7418	3366.62	0.19669	3366.62	0.62055	3366.62	0.23662	3366.62	0.81922	3366.68	0.78896
	3366.14	0.74179	3366.14	0.19669	3366.14	0.62054	3366.14	0.23661	3366.14	0.81922	3366.2	0.7889
	3365.65	0.74177	3365.65	0.19669	3365.65	0.62053	3365.65	0.23661	3365.65	0.81922	3365.72	0.78884
	3365.17	0.74176	3365.17	0.19669	3365.17	0.62052	3365.17	0.23661	3365.17	0.81922	3365.24	0.78879
	3364.69	0.74175	3364.69	0.19669	3364.69	0.62051	3364.69	0.23661	3364.69	0.81922	3364.75	0.78873
	3364.21	0.74175	3364.21	0.19669	3364.21	0.62051	3364.21	0.23661	3364.21	0.81923	3364.27	0.78867
	3363.73	0.74174	3363.73	0.19669	3363.73	0.6205	3363.73	0.23661	3363.73	0.81923	3363.79	0.78862
	3363.24	0.74174	3363.24	0.19669	3363.24	0.6205	3363.24	0.23662	3363.24	0.81924	3363.31	0.78857
	3362.76	0.74174	3362.76	0.19669	3362.76	0.62051	3362.76	0.23662	3362.76	0.81926	3362.83	0.78852
	3362.28	0.74175	3362.28	0.1967	3362.28	0.62051	3362.28	0.23663	3362.28	0.81927	3362.34	0.78847
	3361.8	0.74175	3361.8	0.1967	3361.8	0.62052	3361.8	0.23664	3361.8	0.81929	3361.86	0.78842
	3361.32	0.74176	3361.32	0.1967	3361.32	0.62053	3361.32	0.23665	3361.32	0.8193	3361.38	0.78838
	3360.83	0.74177	3360.83	0.1967	3360.83	0.62054	3360.83	0.23666	3360.83	0.81932	3360.9	0.78833
	3360.35	0.74178	3360.35	0.19671	3360.35	0.62055	3360.35	0.23667	3360.35	0.81934	3360.42	0.78829
	3359.87	0.74178	3359.87	0.19671	3359.87	0.62056	3359.87	0.23668	3359.87	0.81935	3359.93	0.78824
	3359.39	0.74179	3359.39	0.19672	3359.39	0.62056	3359.39	0.23668	3359.39	0.81937	3359.45	0.78819
	3358.9	0.74179	3358.9	0.19672	3358.9	0.62057	3358.9	0.23669	3358.9	0.81938	3358.97	0.78815
	3358.42	0.7418	3358.42	0.19672	3358.42	0.62057	3358.42	0.2367	3358.42	0.8194	3358.49	0.7881
	3357.94	0.7418	3357.94	0.19673	3357.94	0.62058	3357.94	0.2367	3357.94	0.81941	3358	0.78805
	3357.46	0.74181	3357.46	0.19673	3357.46	0.62058	3357.46	0.23671	3357.46	0.81942	3357.52	0.788
	3356.98	0.74181	3356.98	0.19673	3356.98	0.62058	3356.98	0.23672	3356.98	0.81943	3357.04	0.78795
	3356.49	0.74182	3356.49	0.19674	3356.49	0.62059	3356.49	0.23673	3356.49	0.81944	3356.56	0.78791
	3356.01	0.74183	3356.01	0.19674	3356.01	0.6206	3356.01	0.23674	3356.01	0.81945	3356.08	0.78786
	3355.53	0.74184	3355.53	0.19674	3355.53	0.6206	3355.53	0.23675	3355.53	0.81947	3355.59	0.78781
	3355.05	0.74186	3355.05	0.19675	3355.05	0.62061	3355.05	0.23676	3355.05	0.81949	3355.11	0.78776
	3354.57	0.74187	3354.57	0.19675	3354.57	0.62063	3354.57	0.23677	3354.57	0.8195	3354.63	0.78772
	3354.08	0.74189	3354.08	0.19676	3354.08	0.62064	3354.08	0.23678	3354.08	0.81952	3354.15	0.78767
	3353.6	0.74191	3353.6	0.19676	3353.6	0.62065	3353.6	0.2368	3353.6	0.81954	3353.67	0.78763
	3353.12	0.74193	3353.12	0.19677	3353.12	0.62067	3353.12	0.23681	3353.12	0.81957	3353.18	0.78759
	3352.64	0.74195	3352.64	0.19678	3352.64	0.62068	3352.64	0.23683	3352.64	0.81959	3352.7	0.78754
	3352.16	0.74197	3352.16	0.19678	3352.16	0.6207	3352.16	0.23684	3352.16	0.81961	3352.22	0.7875
	3351.67	0.74199	3351.67	0.19679	3351.67	0.62071	3351.67	0.23686	3351.67	0.81963	3351.74	0.78745
	3351.19	0.742	3351.19	0.1968	3351.19	0.62072	3351.19	0.23687	3351.19	0.81964	3351.25	0.78741
	3350.71	0.74202	3350.71	0.1968	3350.71	0.62073	3350.71	0.23688	3350.71	0.81966	3350.77	0.78736
	3350.23	0.74202	3350.23	0.19681	3350.23	0.62074	3350.23	0.23689	3350.23	0.81967	3350.29	0.78732
	3349.74	0.74203	3349.74	0.19681	3349.74	0.62075	3349.74	0.2369	3349.74	0.81968	3349.81	0.78727
	3349.26	0.74203	3349.26	0.19681	3349.26	0.62075	3349.26	0.23691	3349.26	0.81969	3349.33	0.78723
	3348.78	0.74203	3348.78	0.19682	3348.78	0.62076	3348.78	0.23692	3348.78	0.8197	3348.84	0.78718
	3348.3	0.74203	3348.3	0.19682	3348.3	0.62076	3348.3	0.23692	3348.3	0.81971	3348.36	0.78714
	3347.82	0.74202	3347.82	0.19682	3347.82	0.62076	3347.82	0.23693	3347.82	0.81972	3347.88	0.7871
	3347.33	0.74201	3347.33	0.19682	3347.33	0.62077	3347.33	0.23694	3347.33	0.81972	3347.4	0.78705
	3346.85	0.742	3346.85	0.19682	3346.85	0.62077	3346.85	0.23694	3346.85	0.81973	3346.92	0.78701
	3346.37	0.742	3346.37	0.19682	3346.37	0.62077	3346.37	0.23695	3346.37	0.81974	3346.43	0.78697
	3345.89	0.74199	3345.89	0.19682	3345.89	0.62078	3345.89	0.23696	3345.89	0.81976	3345.95	0.78693
	3345.41	0.74199	3345.41	0.19683	3345.41	0.62079	3345.41	0.23697	3345.41	0.81977	3345.47	0.78689
	3344.92	0.74199	3344.92	0.19683	3344.92	0.6208	3344.92	0.23698	3344.92	0.81979	3344.99	0.78685
	3344.44	0.74199	3344.44	0.19683	3344.44	0.62081	3344.44	0.23699	3344.44	0.81981	3344.5	0.78681
	3343.96	0.742	3343.96	0.19684	3343.96	0.62082	3343.96	0.237	3343.96	0.81983	3344.02	0.78677
	3343.48	0.74201	3343.48	0.19685	3343.48	0.62083	3343.48	0.23701	3343.48	0.81985	3343.54	0.78673
	3343	0.74202	3343	0.19685	3343	0.62085	3343	0.23702	3343	0.81988	3343.06	0.7867
	3342.51	0.74203	3342.51	0.19686	3342.51	0.62086	3342.51	0.23703	3342.51	0.8199	3342.58	0.78666
	3342.03	0.74204	3342.03	0.19687	3342.03	0.62088	3342.03	0.23704	3342.03	0.81993	3342.09	0.78662
	3341.55	0.74205	3341.55	0.19688	3341.55	0.62089	3341.55	0.23706	3341.55	0.81995	3341.61	0.78659
	3341.07	0.74207	3341.07	0.19688	3341.07	0.62091	3341.07	0.23707	3341.07	0.81998	3341.13	0.78655
	3340.58	0.74208	3340.58	0.19689	3340.58	0.62092	3340.58	0.23708	3340.58	0.82	3340.65	0.78652
	3340.1	0.74208	3340.1	0.19689	3340.1	0.62094	3340.1	0.23708	3340.1	0.82002	3340.17	0.78648
	3339.62	0.74209	3339.62	0.1969	3339.62	0.62095	3339.62	0.23709	3339.62	0.82004	3339.68	0.78644
	3339.14	0.74209	3339.14	0.1969	3339.14	0.62096	3339.14	0.2371	3339.14	0.82006	3339.2	0.7864
	3338.66	0.74209	3338.66	0.19691	3338.66	0.62097	3338.66	0.23711	3338.66	0.82007	3338.72	0.78636
	3338.17	0.74209	3338.17	0.19691	3338.17	0.62098	3338.17	0.23711	3338.17	0.82009	3338.24	0.78632
	3337.69	0.74209	3337.69	0.19691	3337.69	0.62099	3337.69	0.23712	3337.69	0.8201	3337.76	0.78628
	3337.21	0.74208	3337.21	0.19691	3337.21	0.62099	3337.21	0.23712	3337.21	0.82011	3337.27	0.78624
	3336.73	0.74207	3336.73	0.19691	3336.73	0.62099	3336.73	0.23713	3336.73	0.82011	3336.79	0.78619
	3336.25	0.74207	3336.25	0.19691	3336.25	0.621	3336.25	0.23713	3336.25	0.82012	3336.31	0.78615
	3335.76	0.74206	3335.76	0.19691	3335.76	0.621	3335.76	0.23713	3335.76	0.82012	3335.83	0.7861
	3335.28	0.74205	3335.28	0.19691	3335.28	0.62099	3335.28	0.23714	3335.28	0.82013	3335.34	0.78606
	3334.8	0.74204	3334.8	0.19691	3334.8	0.62099	3334.8	0.23714	3334.8	0.82013	3334.86	0.78601
	3334.32	0.74204	3334.32	0.19691	3334.32	0.62099	3334.32	0.23715	3334.32	0.82013	3334.38	0.78597
	3333.83	0.74203	3333.83	0.19691	3333.83	0.62099	3333.83	0.23715	3333.83	0.82014	3333.9	0.78592
	3333.35	0.74203	3333.35	0.19691	3333.35	0.62099	3333.35	0.23716	3333.35	0.82015	3333.42	0.78588
	3332.87	0.74203	3332.87	0.19692	3332.87	0.62099	3332.87	0.23716	3332.87	0.82016	3332.93	0.78583
	3332.39	0.74203	3332.39	0.19692	3332.39	0.62099	3332.39	0.23717	3332.39	0.82017	3332.45	0.78579
	3331.91	0.74204	3331.91	0.19693	3331.91	0.62099	3331.91	0.23718	3331.91	0.82018	3331.97	0.78575
	3331.42	0.74205	3331.42	0.19693	3331.42	0.621	3331.42	0.23719	3331.42	0.8202	3331.49	0.78571
	3330.94	0.74206	3330.94	0.19694	3330.94	0.62101	3330.94	0.23721	3330.94	0.82021	3331.01	0.78567
	3330.46	0.74207	3330.46	0.19695	3330.46	0.62102	3330.46	0.23722	3330.46	0.82023	3330.52	0.78564
	3329.98	0.74209	3329.98	0.19696	3329.98	0.62104	3329.98	0.23723	3329.98	0.82025	3330.04	0.7856
	3329.5	0.7421	3329.5	0.19696	3329.5	0.62105	3329.5	0.23725	3329.5	0.82028	3329.56	0.78557
	3329.01	0.74212	3329.01	0.19697	3329.01	0.62107	3329.01	0.23727	3329.01	0.8203	3329.08	0.78554
	3328.53	0.74214	3328.53	0.19698	3328.53	0.62109	3328.53	0.23728	3328.53	0.82032	3328.59	0.78551
	3328.05	0.74216	3328.05	0.19699	3328.05	0.62111	3328.05	0.2373	3328.05	0.82035	3328.11	0.78548
	3327.57	0.74217	3327.57	0.19699	3327.57	0.62113	3327.57	0.23731	3327.57	0.82037	3327.63	0.78545
	3327.09	0.74219	3327.09	0.197	3327.09	0.62115	3327.09	0.23733	3327.09	0.82039	3327.15	0.78542
	3326.6	0.7422	3326.6	0.197	3326.6	0.62116	3326.6	0.23734	3326.6	0.82042	3326.67	0.78539
	3326.12	0.74221	3326.12	0.19701	3326.12	0.62118	3326.12	0.23735	3326.12	0.82044	3326.18	0.78537
	3325.64	0.74222	3325.64	0.19701	3325.64	0.62119	3325.64	0.23737	3325.64	0.82046	3325.7	0.78534
	3325.16	0.74223	3325.16	0.19702	3325.16	0.62121	3325.16	0.23738	3325.16	0.82048	3325.22	0.78531
	3324.67	0.74224	3324.67	0.19702	3324.67	0.62122	3324.67	0.23739	3324.67	0.8205	3324.74	0.78528
	3324.19	0.74224	3324.19	0.19702	3324.19	0.62123	3324.19	0.2374	3324.19	0.82051	3324.26	0.78525
	3323.71	0.74224	3323.71	0.19703	3323.71	0.62124	3323.71	0.23741	3323.71	0.82053	3323.77	0.78522
	3323.23	0.74225	3323.23	0.19703	3323.23	0.62124	3323.23	0.23742	3323.23	0.82055	3323.29	0.7852
	3322.75	0.74225	3322.75	0.19703	3322.75	0.62125	3322.75	0.23743	3322.75	0.82056	3322.81	0.78517
	3322.26	0.74225	3322.26	0.19704	3322.26	0.62126	3322.26	0.23744	3322.26	0.82058	3322.33	0.78514
	3321.78	0.74225	3321.78	0.19704	3321.78	0.62126	3321.78	0.23745	3321.78	0.8206	3321.85	0.78512
	3321.3	0.74225	3321.3	0.19704	3321.3	0.62127	3321.3	0.23746	3321.3	0.82061	3321.36	0.78509
	3320.82	0.74225	3320.82	0.19705	3320.82	0.62127	3320.82	0.23747	3320.82	0.82063	3320.88	0.78507
	3320.34	0.74225	3320.34	0.19705	3320.34	0.62128	3320.34	0.23748	3320.34	0.82065	3320.4	0.78505
	3319.85	0.74225	3319.85	0.19705	3319.85	0.62129	3319.85	0.23749	3319.85	0.82067	3319.92	0.78503
	3319.37	0.74225	3319.37	0.19706	3319.37	0.62129	3319.37	0.2375	3319.37	0.82069	3319.43	0.78501
	3318.89	0.74225	3318.89	0.19706	3318.89	0.6213	3318.89	0.23751	3318.89	0.82071	3318.95	0.78499
	3318.41	0.74226	3318.41	0.19707	3318.41	0.62131	3318.41	0.23752	3318.41	0.82074	3318.47	0.78497
	3317.93	0.74227	3317.93	0.19707	3317.93	0.62132	3317.93	0.23753	3317.93	0.82076	3317.99	0.78495
	3317.44	0.74227	3317.44	0.19707	3317.44	0.62133	3317.44	0.23754	3317.44	0.82078	3317.51	0.78493
	3316.96	0.74228	3316.96	0.19708	3316.96	0.62134	3316.96	0.23755	3316.96	0.8208	3317.02	0.78491
	3316.48	0.74229	3316.48	0.19708	3316.48	0.62135	3316.48	0.23756	3316.48	0.82082	3316.54	0.78489
	3316	0.7423	3316	0.19708	3316	0.62136	3316	0.23757	3316	0.82084	3316.06	0.78487
	3315.51	0.74231	3315.51	0.19708	3315.51	0.62137	3315.51	0.23758	3315.51	0.82086	3315.58	0.78485
	3315.03	0.74233	3315.03	0.19708	3315.03	0.62138	3315.03	0.23759	3315.03	0.82088	3315.1	0.78483
	3314.55	0.74234	3314.55	0.19708	3314.55	0.62139	3314.55	0.2376	3314.55	0.8209	3314.61	0.78481
	3314.07	0.74235	3314.07	0.19708	3314.07	0.62141	3314.07	0.23761	3314.07	0.82092	3314.13	0.78479
	3313.59	0.74236	3313.59	0.19708	3313.59	0.62142	3313.59	0.23763	3313.59	0.82095	3313.65	0.78477
	3313.1	0.74238	3313.1	0.19709	3313.1	0.62144	3313.1	0.23764	3313.1	0.82097	3313.17	0.78475
	3312.62	0.74239	3312.62	0.19709	3312.62	0.62145	3312.62	0.23765	3312.62	0.821	3312.68	0.78473
	3312.14	0.74241	3312.14	0.1971	3312.14	0.62147	3312.14	0.23767	3312.14	0.82103	3312.2	0.78471
	3311.66	0.74243	3311.66	0.19711	3311.66	0.62149	3311.66	0.23769	3311.66	0.82106	3311.72	0.78469
	3311.18	0.74246	3311.18	0.19712	3311.18	0.62152	3311.18	0.23771	3311.18	0.8211	3311.24	0.78468
	3310.69	0.74249	3310.69	0.19713	3310.69	0.62154	3310.69	0.23773	3310.69	0.82114	3310.76	0.78466
	3310.21	0.74252	3310.21	0.19714	3310.21	0.62157	3310.21	0.23776	3310.21	0.82119	3310.27	0.78466
	3309.73	0.74255	3309.73	0.19716	3309.73	0.62161	3309.73	0.23779	3309.73	0.82123	3309.79	0.78465
	3309.25	0.74259	3309.25	0.19718	3309.25	0.62164	3309.25	0.23782	3309.25	0.82128	3309.31	0.78465
	3308.76	0.74263	3308.76	0.19719	3308.76	0.62167	3308.76	0.23784	3308.76	0.82133	3308.83	0.78465
	3308.28	0.74266	3308.28	0.19721	3308.28	0.62171	3308.28	0.23787	3308.28	0.82137	3308.35	0.78465
	3307.8	0.7427	3307.8	0.19723	3307.8	0.62174	3307.8	0.2379	3307.8	0.82142	3307.86	0.78465
	3307.32	0.74272	3307.32	0.19724	3307.32	0.62177	3307.32	0.23792	3307.32	0.82145	3307.38	0.78465
	3306.84	0.74275	3306.84	0.19726	3306.84	0.62179	3306.84	0.23794	3306.84	0.82149	3306.9	0.78465
	3306.35	0.74276	3306.35	0.19727	3306.35	0.62181	3306.35	0.23795	3306.35	0.82151	3306.42	0.78465
	3305.87	0.74277	3305.87	0.19727	3305.87	0.62182	3305.87	0.23796	3305.87	0.82153	3305.93	0.78464
	3305.39	0.74277	3305.39	0.19728	3305.39	0.62183	3305.39	0.23796	3305.39	0.82154	3305.45	0.78463
	3304.91	0.74276	3304.91	0.19728	3304.91	0.62183	3304.91	0.23796	3304.91	0.82154	3304.97	0.78462
	3304.43	0.74275	3304.43	0.19728	3304.43	0.62183	3304.43	0.23796	3304.43	0.82154	3304.49	0.78461
	3303.94	0.74274	3303.94	0.19728	3303.94	0.62183	3303.94	0.23795	3303.94	0.82153	3304.01	0.78459
	3303.46	0.74272	3303.46	0.19728	3303.46	0.62182	3303.46	0.23794	3303.46	0.82152	3303.52	0.78458
	3302.98	0.7427	3302.98	0.19728	3302.98	0.62181	3302.98	0.23793	3302.98	0.82151	3303.04	0.78456
	3302.5	0.74268	3302.5	0.19727	3302.5	0.62179	3302.5	0.23792	3302.5	0.8215	3302.56	0.78454
	3302.02	0.74266	3302.02	0.19727	3302.02	0.62178	3302.02	0.23791	3302.02	0.82149	3302.08	0.78452
	3301.53	0.74265	3301.53	0.19727	3301.53	0.62178	3301.53	0.2379	3301.53	0.82149	3301.6	0.78451
	3301.05	0.74264	3301.05	0.19727	3301.05	0.62177	3301.05	0.2379	3301.05	0.82149	3301.11	0.78449
	3300.57	0.74264	3300.57	0.19727	3300.57	0.62177	3300.57	0.2379	3300.57	0.82149	3300.63	0.78448
	3300.09	0.74265	3300.09	0.19727	3300.09	0.62177	3300.09	0.2379	3300.09	0.8215	3300.15	0.78447
	3299.6	0.74265	3299.6	0.19727	3299.6	0.62178	3299.6	0.23791	3299.6	0.82152	3299.67	0.78446
	3299.12	0.74267	3299.12	0.19727	3299.12	0.62179	3299.12	0.23792	3299.12	0.82154	3299.19	0.78445
	3298.64	0.74268	3298.64	0.19728	3298.64	0.6218	3298.64	0.23793	3298.64	0.82156	3298.7	0.78445
	3298.16	0.7427	3298.16	0.19728	3298.16	0.62181	3298.16	0.23794	3298.16	0.82158	3298.22	0.78444
	3297.68	0.74273	3297.68	0.19729	3297.68	0.62183	3297.68	0.23796	3297.68	0.82161	3297.74	0.78444
	3297.19	0.74275	3297.19	0.19729	3297.19	0.62185	3297.19	0.23797	3297.19	0.82164	3297.26	0.78443
	3296.71	0.74277	3296.71	0.19729	3296.71	0.62187	3296.71	0.23799	3296.71	0.82166	3296.77	0.78443
	3296.23	0.74279	3296.23	0.1973	3296.23	0.62189	3296.23	0.23801	3296.23	0.82169	3296.29	0.78443
	3295.75	0.74282	3295.75	0.1973	3295.75	0.6219	3295.75	0.23803	3295.75	0.82172	3295.81	0.78443
	3295.27	0.74284	3295.27	0.19731	3295.27	0.62192	3295.27	0.23805	3295.27	0.82175	3295.33	0.78443
	3294.78	0.74286	3294.78	0.19731	3294.78	0.62194	3294.78	0.23806	3294.78	0.82177	3294.85	0.78443
	3294.3	0.74288	3294.3	0.19732	3294.3	0.62195	3294.3	0.23808	3294.3	0.8218	3294.36	0.78443
	3293.82	0.74289	3293.82	0.19732	3293.82	0.62197	3293.82	0.2381	3293.82	0.82182	3293.88	0.78443
	3293.34	0.74291	3293.34	0.19733	3293.34	0.62198	3293.34	0.23811	3293.34	0.82185	3293.4	0.78443
	3292.86	0.74292	3292.86	0.19734	3292.86	0.62199	3292.86	0.23813	3292.86	0.82187	3292.92	0.78444
	3292.37	0.74294	3292.37	0.19735	3292.37	0.62199	3292.37	0.23814	3292.37	0.82189	3292.44	0.78444
	3291.89	0.74294	3291.89	0.19735	3291.89	0.622	3291.89	0.23815	3291.89	0.82191	3291.95	0.78444
	3291.41	0.74295	3291.41	0.19736	3291.41	0.622	3291.41	0.23815	3291.41	0.82192	3291.47	0.78444
	3290.93	0.74296	3290.93	0.19737	3290.93	0.622	3290.93	0.23816	3290.93	0.82194	3290.99	0.78444
	3290.44	0.74296	3290.44	0.19737	3290.44	0.622	3290.44	0.23816	3290.44	0.82195	3290.51	0.78443
	3289.96	0.74296	3289.96	0.19738	3289.96	0.622	3289.96	0.23817	3289.96	0.82196	3290.02	0.78443
	3289.48	0.74296	3289.48	0.19738	3289.48	0.62199	3289.48	0.23817	3289.48	0.82197	3289.54	0.78442
	3289	0.74295	3289	0.19739	3289	0.62199	3289	0.23817	3289	0.82198	3289.06	0.78441
	3288.52	0.74295	3288.52	0.19739	3288.52	0.62199	3288.52	0.23818	3288.52	0.82199	3288.58	0.7844
	3288.03	0.74295	3288.03	0.1974	3288.03	0.62199	3288.03	0.23818	3288.03	0.822	3288.1	0.78439
	3287.55	0.74294	3287.55	0.1974	3287.55	0.62199	3287.55	0.23819	3287.55	0.82201	3287.61	0.78438
	3287.07	0.74294	3287.07	0.1974	3287.07	0.62199	3287.07	0.23819	3287.07	0.82202	3287.13	0.78437
	3286.59	0.74294	3286.59	0.19741	3286.59	0.622	3286.59	0.2382	3286.59	0.82203	3286.65	0.78437
	3286.11	0.74295	3286.11	0.19741	3286.11	0.622	3286.11	0.23821	3286.11	0.82205	3286.17	0.78436
	3285.62	0.74295	3285.62	0.19741	3285.62	0.62201	3285.62	0.23821	3285.62	0.82207	3285.69	0.78435
	3285.14	0.74296	3285.14	0.19742	3285.14	0.62202	3285.14	0.23822	3285.14	0.82209	3285.2	0.78434
	3284.66	0.74297	3284.66	0.19742	3284.66	0.62203	3284.66	0.23823	3284.66	0.82211	3284.72	0.78434
	3284.18	0.74298	3284.18	0.19743	3284.18	0.62204	3284.18	0.23824	3284.18	0.82214	3284.24	0.78433
	3283.69	0.74299	3283.69	0.19743	3283.69	0.62205	3283.69	0.23825	3283.69	0.82216	3283.76	0.78432
	3283.21	0.74301	3283.21	0.19743	3283.21	0.62205	3283.21	0.23826	3283.21	0.82219	3283.28	0.78432
	3282.73	0.74302	3282.73	0.19744	3282.73	0.62206	3282.73	0.23827	3282.73	0.82221	3282.79	0.78431
	3282.25	0.74304	3282.25	0.19744	3282.25	0.62207	3282.25	0.23828	3282.25	0.82224	3282.31	0.78431
	3281.77	0.74305	3281.77	0.19745	3281.77	0.62208	3281.77	0.23829	3281.77	0.82226	3281.83	0.7843
	3281.28	0.74306	3281.28	0.19745	3281.28	0.6221	3281.28	0.2383	3281.28	0.82228	3281.35	0.7843
	3280.8	0.74307	3280.8	0.19746	3280.8	0.62211	3280.8	0.23832	3280.8	0.82231	3280.86	0.78429
	3280.32	0.74308	3280.32	0.19746	3280.32	0.62212	3280.32	0.23833	3280.32	0.82233	3280.38	0.78429
	3279.84	0.74309	3279.84	0.19747	3279.84	0.62213	3279.84	0.23835	3279.84	0.82235	3279.9	0.78429
	3279.36	0.7431	3279.36	0.19747	3279.36	0.62214	3279.36	0.23836	3279.36	0.82237	3279.42	0.78428
	3278.87	0.74311	3278.87	0.19748	3278.87	0.62215	3278.87	0.23837	3278.87	0.82239	3278.94	0.78428
	3278.39	0.74312	3278.39	0.19748	3278.39	0.62217	3278.39	0.23839	3278.39	0.82241	3278.45	0.78427
	3277.91	0.74313	3277.91	0.19748	3277.91	0.62218	3277.91	0.2384	3277.91	0.82244	3277.97	0.78426
	3277.43	0.74314	3277.43	0.19749	3277.43	0.62219	3277.43	0.23841	3277.43	0.82246	3277.49	0.78426
	3276.95	0.74315	3276.95	0.19749	3276.95	0.62221	3276.95	0.23842	3276.95	0.82248	3277.01	0.78425
	3276.46	0.74316	3276.46	0.1975	3276.46	0.62223	3276.46	0.23843	3276.46	0.8225	3276.53	0.78424
	3275.98	0.74318	3275.98	0.1975	3275.98	0.62224	3275.98	0.23845	3275.98	0.82253	3276.04	0.78424
	3275.5	0.74319	3275.5	0.19751	3275.5	0.62226	3275.5	0.23846	3275.5	0.82256	3275.56	0.78423
	3275.02	0.74321	3275.02	0.19751	3275.02	0.62228	3275.02	0.23847	3275.02	0.82258	3275.08	0.78422
	3274.53	0.74323	3274.53	0.19752	3274.53	0.62231	3274.53	0.23849	3274.53	0.82261	3274.6	0.78421
	3274.05	0.74325	3274.05	0.19752	3274.05	0.62233	3274.05	0.23851	3274.05	0.82264	3274.11	0.7842
	3273.57	0.74328	3273.57	0.19753	3273.57	0.62236	3273.57	0.23853	3273.57	0.82267	3273.63	0.7842
	3273.09	0.7433	3273.09	0.19754	3273.09	0.62238	3273.09	0.23854	3273.09	0.8227	3273.15	0.78419
	3272.61	0.74332	3272.61	0.19754	3272.61	0.6224	3272.61	0.23856	3272.61	0.82273	3272.67	0.78418
	3272.12	0.74333	3272.12	0.19755	3272.12	0.62243	3272.12	0.23858	3272.12	0.82275	3272.19	0.78418
	3271.64	0.74334	3271.64	0.19756	3271.64	0.62245	3271.64	0.2386	3271.64	0.82278	3271.7	0.78417
	3271.16	0.74335	3271.16	0.19756	3271.16	0.62246	3271.16	0.23861	3271.16	0.8228	3271.22	0.78416
	3270.68	0.74336	3270.68	0.19756	3270.68	0.62248	3270.68	0.23862	3270.68	0.82282	3270.74	0.78415
	3270.2	0.74335	3270.2	0.19756	3270.2	0.62248	3270.2	0.23863	3270.2	0.82283	3270.26	0.78415
	3269.71	0.74335	3269.71	0.19756	3269.71	0.62249	3269.71	0.23864	3269.71	0.82284	3269.78	0.78414
	3269.23	0.74334	3269.23	0.19756	3269.23	0.62249	3269.23	0.23864	3269.23	0.82284	3269.29	0.78413
	3268.75	0.74333	3268.75	0.19756	3268.75	0.62249	3268.75	0.23864	3268.75	0.82284	3268.81	0.78412
	3268.27	0.74331	3268.27	0.19755	3268.27	0.62249	3268.27	0.23864	3268.27	0.82284	3268.33	0.78411
	3267.78	0.7433	3267.78	0.19755	3267.78	0.62249	3267.78	0.23864	3267.78	0.82284	3267.85	0.78409
	3267.3	0.74329	3267.3	0.19755	3267.3	0.62249	3267.3	0.23864	3267.3	0.82284	3267.36	0.78408
	3266.82	0.74327	3266.82	0.19755	3266.82	0.62248	3266.82	0.23864	3266.82	0.82284	3266.88	0.78407
	3266.34	0.74326	3266.34	0.19755	3266.34	0.62249	3266.34	0.23864	3266.34	0.82284	3266.4	0.78406
	3265.86	0.74326	3265.86	0.19755	3265.86	0.62249	3265.86	0.23865	3265.86	0.82285	3265.92	0.78405
	3265.37	0.74325	3265.37	0.19755	3265.37	0.62249	3265.37	0.23865	3265.37	0.82285	3265.44	0.78404
	3264.89	0.74325	3264.89	0.19756	3264.89	0.6225	3264.89	0.23866	3264.89	0.82287	3264.95	0.78403
	3264.41	0.74325	3264.41	0.19757	3264.41	0.6225	3264.41	0.23866	3264.41	0.82288	3264.47	0.78402
	3263.93	0.74325	3263.93	0.19757	3263.93	0.62251	3263.93	0.23867	3263.93	0.8229	3263.99	0.78401
	3263.45	0.74326	3263.45	0.19758	3263.45	0.62252	3263.45	0.23868	3263.45	0.82292	3263.51	0.784
	3262.96	0.74326	3262.96	0.19759	3262.96	0.62253	3262.96	0.23868	3262.96	0.82294	3263.03	0.78399
	3262.48	0.74327	3262.48	0.19759	3262.48	0.62254	3262.48	0.23869	3262.48	0.82295	3262.54	0.78398
	3262	0.74328	3262	0.1976	3262	0.62255	3262	0.2387	3262	0.82297	3262.06	0.78397
	3261.52	0.74328	3261.52	0.1976	3261.52	0.62256	3261.52	0.23871	3261.52	0.82299	3261.58	0.78396
	3261.04	0.74329	3261.04	0.19761	3261.04	0.62257	3261.04	0.23871	3261.04	0.82301	3261.1	0.78394
	3260.55	0.7433	3260.55	0.19761	3260.55	0.62258	3260.55	0.23872	3260.55	0.82302	3260.62	0.78393
	3260.07	0.74331	3260.07	0.19761	3260.07	0.62258	3260.07	0.23873	3260.07	0.82304	3260.13	0.78392
	3259.59	0.74332	3259.59	0.19761	3259.59	0.62259	3259.59	0.23874	3259.59	0.82305	3259.65	0.78391
	3259.11	0.74333	3259.11	0.19762	3259.11	0.6226	3259.11	0.23875	3259.11	0.82307	3259.17	0.7839
	3258.62	0.74334	3258.62	0.19762	3258.62	0.62262	3258.62	0.23876	3258.62	0.82309	3258.69	0.78389
	3258.14	0.74335	3258.14	0.19762	3258.14	0.62263	3258.14	0.23877	3258.14	0.8231	3258.2	0.78388
	3257.66	0.74336	3257.66	0.19763	3257.66	0.62264	3257.66	0.23878	3257.66	0.82312	3257.72	0.78387
	3257.18	0.74337	3257.18	0.19763	3257.18	0.62265	3257.18	0.23879	3257.18	0.82314	3257.24	0.78387
	3256.7	0.74338	3256.7	0.19764	3256.7	0.62267	3256.7	0.2388	3256.7	0.82315	3256.76	0.78386
	3256.21	0.74339	3256.21	0.19764	3256.21	0.62268	3256.21	0.23881	3256.21	0.82317	3256.28	0.78385
	3255.73	0.7434	3255.73	0.19765	3255.73	0.62269	3255.73	0.23882	3255.73	0.82319	3255.79	0.78385
	3255.25	0.74341	3255.25	0.19765	3255.25	0.6227	3255.25	0.23883	3255.25	0.8232	3255.31	0.78384
	3254.77	0.74342	3254.77	0.19766	3254.77	0.62271	3254.77	0.23883	3254.77	0.82322	3254.83	0.78384
	3254.29	0.74342	3254.29	0.19767	3254.29	0.62272	3254.29	0.23884	3254.29	0.82323	3254.35	0.78384
	3253.8	0.74343	3253.8	0.19767	3253.8	0.62273	3253.8	0.23885	3253.8	0.82324	3253.87	0.78383
	3253.32	0.74344	3253.32	0.19768	3253.32	0.62274	3253.32	0.23885	3253.32	0.82326	3253.38	0.78383
	3252.84	0.74345	3252.84	0.19769	3252.84	0.62275	3252.84	0.23886	3252.84	0.82327	3252.9	0.78382
	3252.36	0.74346	3252.36	0.19769	3252.36	0.62276	3252.36	0.23887	3252.36	0.82329	3252.42	0.78382
	3251.88	0.74347	3251.88	0.1977	3251.88	0.62277	3251.88	0.23887	3251.88	0.82331	3251.94	0.78381
	3251.39	0.74349	3251.39	0.1977	3251.39	0.62278	3251.39	0.23888	3251.39	0.82333	3251.45	0.78381
	3250.91	0.7435	3250.91	0.19771	3250.91	0.62279	3250.91	0.23889	3250.91	0.82335	3250.97	0.78381
	3250.43	0.74352	3250.43	0.19772	3250.43	0.62281	3250.43	0.23891	3250.43	0.82337	3250.49	0.7838
	3249.95	0.74354	3249.95	0.19772	3249.95	0.62283	3249.95	0.23892	3249.95	0.8234	3250.01	0.7838
	3249.46	0.74356	3249.46	0.19773	3249.46	0.62284	3249.46	0.23893	3249.46	0.82342	3249.53	0.78379
	3248.98	0.74358	3248.98	0.19773	3248.98	0.62286	3248.98	0.23895	3248.98	0.82345	3249.04	0.78379
	3248.5	0.7436	3248.5	0.19774	3248.5	0.62288	3248.5	0.23896	3248.5	0.82348	3248.56	0.78378
	3248.02	0.74361	3248.02	0.19774	3248.02	0.62289	3248.02	0.23897	3248.02	0.82351	3248.08	0.78377
	3247.54	0.74362	3247.54	0.19775	3247.54	0.6229	3247.54	0.23898	3247.54	0.82353	3247.6	0.78377
	3247.05	0.74364	3247.05	0.19775	3247.05	0.62292	3247.05	0.23899	3247.05	0.82356	3247.12	0.78376
	3246.57	0.74364	3246.57	0.19776	3246.57	0.62293	3246.57	0.239	3246.57	0.82358	3246.63	0.78375
	3246.09	0.74365	3246.09	0.19776	3246.09	0.62294	3246.09	0.23901	3246.09	0.8236	3246.15	0.78374
	3245.61	0.74366	3245.61	0.19777	3245.61	0.62295	3245.61	0.23902	3245.61	0.82362	3245.67	0.78373
	3245.13	0.74366	3245.13	0.19777	3245.13	0.62296	3245.13	0.23903	3245.13	0.82364	3245.19	0.78372
	3244.64	0.74367	3244.64	0.19777	3244.64	0.62297	3244.64	0.23903	3244.64	0.82365	3244.7	0.78371
	3244.16	0.74367	3244.16	0.19778	3244.16	0.62298	3244.16	0.23904	3244.16	0.82367	3244.22	0.78369
	3243.68	0.74368	3243.68	0.19778	3243.68	0.62298	3243.68	0.23905	3243.68	0.82368	3243.74	0.78368
	3243.2	0.74368	3243.2	0.19779	3243.2	0.62299	3243.2	0.23905	3243.2	0.8237	3243.26	0.78367
	3242.71	0.74369	3242.71	0.19779	3242.71	0.623	3242.71	0.23906	3242.71	0.82371	3242.78	0.78366
	3242.23	0.7437	3242.23	0.1978	3242.23	0.62301	3242.23	0.23907	3242.23	0.82372	3242.29	0.78365
	3241.75	0.7437	3241.75	0.1978	3241.75	0.62302	3241.75	0.23908	3241.75	0.82373	3241.81	0.78364
	3241.27	0.74371	3241.27	0.19781	3241.27	0.62304	3241.27	0.23909	3241.27	0.82375	3241.33	0.78363
	3240.79	0.74372	3240.79	0.19781	3240.79	0.62305	3240.79	0.23909	3240.79	0.82376	3240.85	0.78361
	3240.3	0.74373	3240.3	0.19782	3240.3	0.62306	3240.3	0.2391	3240.3	0.82378	3240.37	0.7836
	3239.82	0.74374	3239.82	0.19783	3239.82	0.62308	3239.82	0.23911	3239.82	0.8238	3239.88	0.78359
	3239.34	0.74376	3239.34	0.19783	3239.34	0.62309	3239.34	0.23912	3239.34	0.82381	3239.4	0.78358
	3238.86	0.74377	3238.86	0.19784	3238.86	0.62311	3238.86	0.23913	3238.86	0.82384	3238.92	0.78357
	3238.38	0.74379	3238.38	0.19785	3238.38	0.62313	3238.38	0.23915	3238.38	0.82386	3238.44	0.78356
	3237.89	0.7438	3237.89	0.19785	3237.89	0.62314	3237.89	0.23916	3237.89	0.82389	3237.96	0.78355
	3237.41	0.74382	3237.41	0.19786	3237.41	0.62317	3237.41	0.23918	3237.41	0.82392	3237.47	0.78355
	3236.93	0.74384	3236.93	0.19787	3236.93	0.62319	3236.93	0.23919	3236.93	0.82396	3236.99	0.78354
	3236.45	0.74386	3236.45	0.19788	3236.45	0.62321	3236.45	0.23921	3236.45	0.82399	3236.51	0.78353
	3235.97	0.74388	3235.97	0.19789	3235.97	0.62323	3235.97	0.23923	3235.97	0.82403	3236.03	0.78352
	3235.48	0.7439	3235.48	0.1979	3235.48	0.62325	3235.48	0.23925	3235.48	0.82406	3235.54	0.78351
	3235	0.74392	3235	0.19791	3235	0.62327	3235	0.23927	3235	0.8241	3235.06	0.78351
	3234.52	0.74393	3234.52	0.19791	3234.52	0.62328	3234.52	0.23928	3234.52	0.82413	3234.58	0.7835
	3234.04	0.74394	3234.04	0.19792	3234.04	0.6233	3234.04	0.2393	3234.04	0.82417	3234.1	0.78349
	3233.55	0.74395	3233.55	0.19793	3233.55	0.62331	3233.55	0.23931	3233.55	0.82419	3233.62	0.78348
	3233.07	0.74395	3233.07	0.19793	3233.07	0.62332	3233.07	0.23932	3233.07	0.82422	3233.13	0.78347
	3232.59	0.74395	3232.59	0.19793	3232.59	0.62332	3232.59	0.23933	3232.59	0.82423	3232.65	0.78346
	3232.11	0.74394	3232.11	0.19794	3232.11	0.62332	3232.11	0.23933	3232.11	0.82425	3232.17	0.78345
	3231.63	0.74393	3231.63	0.19794	3231.63	0.62332	3231.63	0.23933	3231.63	0.82426	3231.69	0.78344
	3231.14	0.74392	3231.14	0.19794	3231.14	0.62332	3231.14	0.23933	3231.14	0.82427	3231.21	0.78342
	3230.66	0.74391	3230.66	0.19794	3230.66	0.62332	3230.66	0.23933	3230.66	0.82428	3230.72	0.78341
	3230.18	0.7439	3230.18	0.19794	3230.18	0.62331	3230.18	0.23933	3230.18	0.82428	3230.24	0.78339
	3229.7	0.74389	3229.7	0.19794	3229.7	0.62331	3229.7	0.23933	3229.7	0.82429	3229.76	0.78337
	3229.22	0.74388	3229.22	0.19794	3229.22	0.62331	3229.22	0.23933	3229.22	0.8243	3229.28	0.78336
	3228.73	0.74388	3228.73	0.19795	3228.73	0.6233	3228.73	0.23934	3228.73	0.82431	3228.79	0.78334
	3228.25	0.74388	3228.25	0.19795	3228.25	0.6233	3228.25	0.23934	3228.25	0.82432	3228.31	0.78333
	3227.77	0.74389	3227.77	0.19795	3227.77	0.62331	3227.77	0.23935	3227.77	0.82434	3227.83	0.78331
	3227.29	0.7439	3227.29	0.19796	3227.29	0.62331	3227.29	0.23937	3227.29	0.82435	3227.35	0.7833
	3226.81	0.74391	3226.81	0.19796	3226.81	0.62332	3226.81	0.23938	3226.81	0.82437	3226.87	0.78329
	3226.32	0.74393	3226.32	0.19797	3226.32	0.62332	3226.32	0.2394	3226.32	0.82439	3226.38	0.78328
	3225.84	0.74394	3225.84	0.19798	3225.84	0.62333	3225.84	0.23941	3225.84	0.82442	3225.9	0.78328
	3225.36	0.74396	3225.36	0.19799	3225.36	0.62335	3225.36	0.23943	3225.36	0.82444	3225.42	0.78327
	3224.88	0.74397	3224.88	0.198	3224.88	0.62336	3224.88	0.23945	3224.88	0.82446	3224.94	0.78327
	3224.39	0.74398	3224.39	0.19801	3224.39	0.62337	3224.39	0.23946	3224.39	0.82449	3224.46	0.78326
	3223.91	0.744	3223.91	0.19802	3223.91	0.62339	3223.91	0.23948	3223.91	0.82451	3223.97	0.78326
	3223.43	0.74401	3223.43	0.19803	3223.43	0.6234	3223.43	0.23949	3223.43	0.82453	3223.49	0.78326
	3222.95	0.74401	3222.95	0.19804	3222.95	0.62341	3222.95	0.23951	3222.95	0.82456	3223.01	0.78325
	3222.47	0.74402	3222.47	0.19805	3222.47	0.62343	3222.47	0.23952	3222.47	0.82458	3222.53	0.78325
	3221.98	0.74403	3221.98	0.19805	3221.98	0.62344	3221.98	0.23953	3221.98	0.8246	3222.05	0.78325
	3221.5	0.74403	3221.5	0.19806	3221.5	0.62345	3221.5	0.23955	3221.5	0.82462	3221.56	0.78325
	3221.02	0.74404	3221.02	0.19807	3221.02	0.62346	3221.02	0.23956	3221.02	0.82465	3221.08	0.78324
	3220.54	0.74405	3220.54	0.19807	3220.54	0.62347	3220.54	0.23958	3220.54	0.82467	3220.6	0.78324
	3220.06	0.74405	3220.06	0.19808	3220.06	0.62348	3220.06	0.23959	3220.06	0.82469	3220.12	0.78323
	3219.57	0.74406	3219.57	0.19808	3219.57	0.62348	3219.57	0.23961	3219.57	0.82472	3219.63	0.78322
	3219.09	0.74407	3219.09	0.19808	3219.09	0.62349	3219.09	0.23962	3219.09	0.82474	3219.15	0.78322
	3218.61	0.74408	3218.61	0.19809	3218.61	0.6235	3218.61	0.23964	3218.61	0.82477	3218.67	0.78321
	3218.13	0.74409	3218.13	0.19809	3218.13	0.62351	3218.13	0.23965	3218.13	0.82479	3218.19	0.7832
	3217.64	0.7441	3217.64	0.19809	3217.64	0.62352	3217.64	0.23967	3217.64	0.82482	3217.71	0.78319
	3217.16	0.74411	3217.16	0.1981	3217.16	0.62353	3217.16	0.23968	3217.16	0.82484	3217.22	0.78318
	3216.68	0.74413	3216.68	0.1981	3216.68	0.62354	3216.68	0.23969	3216.68	0.82487	3216.74	0.78317
	3216.2	0.74414	3216.2	0.19811	3216.2	0.62355	3216.2	0.2397	3216.2	0.8249	3216.26	0.78316
	3215.72	0.74415	3215.72	0.19812	3215.72	0.62356	3215.72	0.2397	3215.72	0.82492	3215.78	0.78314
	3215.23	0.74416	3215.23	0.19812	3215.23	0.62357	3215.23	0.23971	3215.23	0.82494	3215.3	0.78313
	3214.75	0.74418	3214.75	0.19813	3214.75	0.62358	3214.75	0.23971	3214.75	0.82497	3214.81	0.78312
	3214.27	0.74419	3214.27	0.19813	3214.27	0.62359	3214.27	0.23972	3214.27	0.82499	3214.33	0.78311
	3213.79	0.7442	3213.79	0.19814	3213.79	0.6236	3213.79	0.23972	3213.79	0.82502	3213.85	0.7831
	3213.31	0.74421	3213.31	0.19814	3213.31	0.62362	3213.31	0.23973	3213.31	0.82504	3213.37	0.78309
	3212.82	0.74422	3212.82	0.19815	3212.82	0.62363	3212.82	0.23974	3212.82	0.82506	3212.88	0.78308
	3212.34	0.74424	3212.34	0.19815	3212.34	0.62364	3212.34	0.23974	3212.34	0.82509	3212.4	0.78307
	3211.86	0.74425	3211.86	0.19815	3211.86	0.62365	3211.86	0.23975	3211.86	0.82511	3211.92	0.78306
	3211.38	0.74426	3211.38	0.19816	3211.38	0.62366	3211.38	0.23976	3211.38	0.82513	3211.44	0.78305
	3210.9	0.74427	3210.9	0.19816	3210.9	0.62367	3210.9	0.23977	3210.9	0.82515	3210.96	0.78305
	3210.41	0.74429	3210.41	0.19816	3210.41	0.62368	3210.41	0.23978	3210.41	0.82517	3210.47	0.78304
	3209.93	0.7443	3209.93	0.19816	3209.93	0.62369	3209.93	0.23979	3209.93	0.8252	3209.99	0.78303
	3209.45	0.74432	3209.45	0.19817	3209.45	0.62371	3209.45	0.2398	3209.45	0.82522	3209.51	0.78303
	3208.97	0.74434	3208.97	0.19817	3208.97	0.62372	3208.97	0.23981	3208.97	0.82524	3209.03	0.78302
	3208.48	0.74435	3208.48	0.19818	3208.48	0.62373	3208.48	0.23982	3208.48	0.82526	3208.55	0.78302
	3208	0.74437	3208	0.19818	3208	0.62374	3208	0.23984	3208	0.82528	3208.06	0.78301
	3207.52	0.74439	3207.52	0.19819	3207.52	0.62375	3207.52	0.23985	3207.52	0.8253	3207.58	0.78301
	3207.04	0.74441	3207.04	0.19819	3207.04	0.62376	3207.04	0.23986	3207.04	0.82532	3207.1	0.783
	3206.56	0.74442	3206.56	0.1982	3206.56	0.62377	3206.56	0.23987	3206.56	0.82534	3206.62	0.783
	3206.07	0.74444	3206.07	0.19821	3206.07	0.62378	3206.07	0.23989	3206.07	0.82536	3206.13	0.783
[truncated: 5,613 more rows]

## Sheet: Figure S5
Figure
S5
[truncated: 46,873 more rows]

## Sheet: Figure S6
Figure
[truncated: 36 more rows]

[truncated: 15 more sheets: Figure S7, Figure S8, Figure S11, Figure S12, Figure S16, Figure S17, Figure S18, Figure S19, Figure S20, Figure S21, Figure S22, Figure S23, Figuer S24, Figure S27, Figure S28]
